# Supplementary material for: Echinoderm Microtubule Associated Protein Like 1 Is Indispensable for Oocyte Spindle Assembly and Meiotic Progression in Mice
Source: Front Cell Dev Biol. 2021 May 28;9:687522. doi: 10.3389/fcell.2021.687522 (PMC8194061; doi:10.3389/fcell.2021.687522)
Supplement: Supplementary file 2 [file Table_1.XLSX]

## Sheet: Sheet1
Table S1 List of proteins from immunoprecipitation (IP) of EML1 indentified by mass spectrometry
Gene	Description	Score	Coverage	# Proteins	# Unique Peptides	# Peptides	# PSMs	Area	# AAs	MW [kDa]	calc. pI
MYH9	Myosin-9 OS=Homo sapiens GN=MYH9 PE=1 SV=4 - [MYH9_HUMAN]	5623.69	54.18	15	101	120	199	7.01718e+07	1960	226.392	5.60498
MYH10	Myosin-10 OS=Homo sapiens GN=MYH10 PE=1 SV=3 - [MYH10_HUMAN]	3117.61	42.71	13	69	86	119	4.99148e+07	1976	228.858	5.5415
KRT1	Keratin, type II cytoskeletal 1 OS=Homo sapiens GN=KRT1 PE=1 SV=6 - [K2C1_HUMAN]	5549.08	61.65	6	42	49	164	9.28018e+08	644	65.999	8.11865
KRT2	Keratin, type II cytoskeletal 2 epidermal OS=Homo sapiens GN=KRT2 PE=1 SV=2 - [K22E_HUMAN]	2768.78	66.51	4	36	46	89	7.59933e+08	639	65.3932	8.00146
EML1	Echinoderm microtubule-associated protein-like 1 OS=Homo sapiens GN=EML1 PE=1 SV=1 - [F8W717_HUMAN]	5812.37	42.84	22	35	38	258	2.91902e+09	803	88.6616	7.95752
HSPA9	Stress-70 protein, mitochondrial OS=Homo sapiens GN=HSPA9 PE=1 SV=2 - [GRP75_HUMAN]	1526.06	49.93	5	35	36	56	5.16113e+07	679	73.6348	6.16357
KRT9	Keratin, type I cytoskeletal 9 OS=Homo sapiens GN=KRT9 PE=1 SV=3 - [K1C9_HUMAN]	2848.87	60.67	2	34	35	90	3.64227e+08	623	62.0268	5.23682
EML4	Echinoderm microtubule-associated protein-like 4 OS=Homo sapiens GN=EML4 PE=1 SV=3 - [EMAL4_HUMAN]	1179.43	41.28	2	33	34	54	5.60687e+07	981	108.848	6.40479
ALB P	Serum albumin OS=Homo sapiens GN=ALB PE=1 SV=2 - [ALBU_HUMAN]	1247.65	51.72	8	32	32	46	1.28917e+08	609	69.3215	6.27783
DSP P	Desmoplakin OS=Homo sapiens GN=DSP PE=1 SV=3 - [DESP_HUMAN]	706.803	10.03	1	29	29	30	7.90713e+06	2871	331.569	6.81494
KRT10	Keratin, type I cytoskeletal 10 OS=Homo sapiens GN=KRT10 PE=1 SV=6 - [K1C10_HUMAN]	3201.94	51.03	15	27	33	96	5.19815e+08	584	58.7917	5.21143
HSPA1	Heat shock 70 kDa protein 1B OS=Homo sapiens GN=HSPA1B PE=1 SV=1 - [HS71B_HUMAN]	1597.64	41.97	4	27	31	57	1.43525e+08	641	70.009	5.65576
VIM P	Vimentin OS=Homo sapiens GN=VIM PE=1 SV=4 - [VIME_HUMAN]	1019.59	60.94	23	27	29	35	3.63199e+07	466	53.6191	5.12256
HSPA8	Heat shock cognate 71 kDa protein OS=Homo sapiens GN=HSPA8 PE=1 SV=1 - [HSP7C_HUMAN]	1538.12	43.03	15	25	31	59	1.36082e+08	646	70.8542	5.51611
KRT5	Keratin, type II cytoskeletal 5 OS=Homo sapiens GN=KRT5 PE=1 SV=3 - [K2C5_HUMAN]	1397.35	51.02	15	25	40	60	2.29595e+08	590	62.34	7.73779
HSP90	Heat shock protein HSP 90-alpha OS=Homo sapiens GN=HSP90AA1 PE=1 SV=5 - [HS90A_HUMAN]	1835.47	45.77	14	24	42	68	8.2538e+07	732	84.6067	5.021
HSP90	Heat shock protein HSP 90-beta OS=Homo sapiens GN=HSP90AB1 PE=1 SV=4 - [HS90B_HUMAN]	1532.74	42.96	12	20	38	60	8.26646e+07	724	83.2121	5.03369
HRNR	Hornerin OS=Homo sapiens GN=HRNR PE=1 SV=2 - [HORN_HUMAN]	970.682	27.12	1	20	20	32	2.90438e+07	2850	282.228	10.0376
HSPA5	78 kDa glucose-regulated protein OS=Homo sapiens GN=HSPA5 PE=1 SV=2 - [GRP78_HUMAN]	811.907	33.49	3	18	20	27	5.04814e+07	654	72.2884	5.16064
RPS3	40S ribosomal protein S3 OS=Homo sapiens GN=RPS3 PE=1 SV=2 - [RS3_HUMAN]	687.55	65.02	14	18	18	27	4.41448e+07	243	26.6714	9.65674
NUDC	Nuclear migration protein nudC OS=Homo sapiens GN=NUDC PE=1 SV=1 - [NUDC_HUMAN]	532.682	49.24	3	18	18	25	3.54086e+07	331	38.2191	5.37646
ATP5A	ATP synthase subunit alpha, mitochondrial OS=Homo sapiens GN=ATP5A1 PE=1 SV=1 - [ATPA_HUMAN]	606.908	35.08	8	17	17	20	8.63671e+06	553	59.7136	9.12939
JUP P	Junction plakoglobin OS=Homo sapiens GN=JUP PE=1 SV=3 - [PLAK_HUMAN]	450.486	28.05	7	17	17	21	5.5733e+06	745	81.6927	6.13818
KRT16	Keratin, type I cytoskeletal 16 OS=Homo sapiens GN=KRT16 PE=1 SV=4 - [K1C16_HUMAN]	1902.09	62.58	14	16	31	58	3.22235e+08	473	51.2362	5.04639
CCT8	T-complex protein 1 subunit theta OS=Homo sapiens GN=CCT8 PE=1 SV=4 - [TCPQ_HUMAN]	536.961	31.02	3	16	16	17	1.46706e+07	548	59.5825	5.60498
CCT3	T-complex protein 1 subunit gamma OS=Homo sapiens GN=CCT3 PE=1 SV=4 - [TCPG_HUMAN]	374.67	33.03	8	15	15	17	1.05772e+07	545	60.4953	6.49365
DDX3X	ATP-dependent RNA helicase DDX3X OS=Homo sapiens GN=DDX3X PE=1 SV=1 - [A0A0D9SFB3_HUMAN]	509.404	27.97	15	14	15	17	6.08e+06	640	70.7961	7.35693
KPRP	Keratinocyte proline-rich protein OS=Homo sapiens GN=KPRP PE=1 SV=1 - [KPRP_HUMAN]	360.364	31.43	5	14	14	16	1.08732e+07	579	64.0932	8.26514
EEF1A	Elongation factor 1-alpha 1 OS=Homo sapiens GN=EEF1A1 PE=1 SV=1 - [EF1A1_HUMAN]	854.76	34.63	7	13	13	35	9.40813e+07	462	50.1091	9.01221
KRT13	Keratin, type I cytoskeletal 13 OS=Homo sapiens GN=KRT13 PE=1 SV=4 - [K1C13_HUMAN]	718.612	39.3	15	13	20	28	2.22106e+08	458	49.5574	4.95752
RPS18	40S ribosomal protein S18 OS=Homo sapiens GN=RPS18 PE=1 SV=3 - [RS18_HUMAN]	592.243	57.89	4	13	13	23	7.07806e+07	152	17.7079	10.9897
CCT2	T-complex protein 1 subunit beta OS=Homo sapiens GN=CCT2 PE=1 SV=4 - [TCPB_HUMAN]	381.609	31.59	3	13	13	17	9.81192e+06	535	57.4521	6.45557
CCT4	T-complex protein 1 subunit delta OS=Homo sapiens GN=CCT4 PE=1 SV=4 - [TCPD_HUMAN]	368.733	28.01	1	13	14	16	9.98543e+06	539	57.8878	7.82568
CCT5	T-complex protein 1 subunit epsilon OS=Homo sapiens GN=CCT5 PE=1 SV=1 - [TCPE_HUMAN]	325.396	25.51	6	13	15	18	9.47543e+06	541	59.6328	5.65576
TCP1	T-complex protein 1 subunit alpha OS=Homo sapiens GN=TCP1 PE=1 SV=1 - [TCPA_HUMAN]	296.586	25.18	11	13	13	13	1.06077e+07	556	60.3056	6.11279
HSPD1	60 kDa heat shock protein, mitochondrial OS=Homo sapiens GN=HSPD1 PE=1 SV=2 - [CH60_HUMAN]	347.247	23.91	4	12	12	13	1.35659e+07	573	61.0164	5.87158
RPS4X	40S ribosomal protein S4, X isoform OS=Homo sapiens GN=RPS4X PE=1 SV=2 - [RS4X_HUMAN]	316.297	39.92	4	12	12	14	7.42987e+06	263	29.5791	10.1548
DDB1	DNA damage-binding protein 1 OS=Homo sapiens GN=DDB1 PE=1 SV=1 - [DDB1_HUMAN]	255.868	13.16	6	12	12	12	2.82976e+06	1140	126.887	5.26221
RPLP0	60S acidic ribosomal protein P0 (Fragment) OS=Homo sapiens GN=RPLP0 PE=1 SV=1 - [F8VU65_HUMAN]	241.356	51.82	13	12	12	13	1.54782e+07	247	27.1703	8.99756
CCT7	T-complex protein 1 subunit eta OS=Homo sapiens GN=CCT7 PE=1 SV=2 - [TCPH_HUMAN]	467.485	23.94	2	11	11	15	1.03646e+07	543	59.3289	7.6499
HNRNP	Heterogeneous nuclear ribonucleoprotein K OS=Homo sapiens GN=HNRNPK PE=1 SV=1 - [HNRPK_HUMAN]	319.854	25.27	4	10	10	10	5.8931e+06	463	50.9444	5.5415
CCT6A	T-complex protein 1 subunit zeta OS=Homo sapiens GN=CCT6A PE=1 SV=3 - [TCPZ_HUMAN]	248.798	18.64	2	10	10	12	9.9412e+06	531	57.9876	6.68311
ZYX P	Zyxin OS=Homo sapiens GN=ZYX PE=1 SV=1 - [ZYX_HUMAN]	240.379	26.92	5	10	10	11	1.06279e+07	572	61.2382	6.66846
PKM P	Pyruvate kinase PKM OS=Homo sapiens GN=PKM PE=1 SV=4 - [KPYM_HUMAN]	240.226	22.41	10	10	10	10	7.18806e+06	531	57.9	7.84033
COPA	Coatomer subunit alpha OS=Homo sapiens GN=COPA PE=1 SV=2 - [COPA_HUMAN]	147.839	8.25	1	10	10	10	2.44193e+06	1224	138.258	7.66455
KRT14	Keratin, type I cytoskeletal 14 OS=Homo sapiens GN=KRT14 PE=1 SV=4 - [K1C14_HUMAN]	1748.21	61.44	16	9	33	61	3.22235e+08	472	51.5294	5.16064
ACTB	Actin, cytoplasmic 1 OS=Homo sapiens GN=ACTB PE=1 SV=1 - [ACTB_HUMAN]	1706.47	58.4	19	9	21	59	2.55479e+08	375	41.7097	5.47803
DSG1	Desmoglein-1 OS=Homo sapiens GN=DSG1 PE=1 SV=2 - [DSG1_HUMAN]	334.417	12.58	1	9	9	11	5.75424e+06	1049	113.676	5.03369
ENO1	Alpha-enolase OS=Homo sapiens GN=ENO1 PE=1 SV=2 - [ENOA_HUMAN]	333.142	24.65	11	9	9	9	7.31044e+06	434	47.1393	7.38623
AIP P	AH receptor-interacting protein OS=Homo sapiens GN=AIP PE=1 SV=2 - [AIP_HUMAN]	332.522	34.24	3	9	9	14	1.63287e+07	330	37.6121	6.29053
CBR1	Carbonyl reductase [NADPH] 1 OS=Homo sapiens GN=CBR1 PE=1 SV=3 - [CBR1_HUMAN]	293.742	40.79	4	9	9	10	1.12299e+07	277	30.3559	8.32373
TUFM	Elongation factor Tu, mitochondrial OS=Homo sapiens GN=TUFM PE=1 SV=2 - [EFTU_HUMAN]	281.714	21.9	2	9	9	10	7.53134e+06	452	49.5102	7.60596
FLG2	Filaggrin-2 OS=Homo sapiens GN=FLG2 PE=1 SV=1 - [FILA2_HUMAN]	242.158	6.82	1	9	9	9	5.29333e+06	2391	247.928	8.30908
EEF2	Elongation factor 2 OS=Homo sapiens GN=EEF2 PE=1 SV=4 - [EF2_HUMAN]	237.569	12.35	1	9	9	10	4.44496e+06	858	95.277	6.82959
RPS19	40S ribosomal protein S19 OS=Homo sapiens GN=RPS19 PE=1 SV=2 - [RS19_HUMAN]	224.254	48.28	6	9	9	9	1.66774e+07	145	16.0505	10.3159
LTF P	Lactotransferrin (Fragment) OS=Homo sapiens GN=LTF PE=1 SV=1 - [E7EQB2_HUMAN]	217.54	16.52	4	9	9	9	3.28774e+06	696	76.5769	8.01611
PRKDC	DNA-dependent protein kinase catalytic subunit OS=Homo sapiens GN=PRKDC PE=1 SV=3 - [PRKDC_HUMAN]	169.827	2.01	1	9	9	9	2.22173e+06	4128	468.788	7.12256
KRT17	Keratin, type I cytoskeletal 17 OS=Homo sapiens GN=KRT17 PE=1 SV=2 - [K1C17_HUMAN]	840.431	43.52	13	8	24	36	2.48369e+08	432	48.076	5.021
MYL6	Myosin light polypeptide 6 OS=Homo sapiens GN=MYL6 PE=1 SV=1 - [F8W1R7_HUMAN]	359.456	54.48	16	8	8	10	3.76393e+07	145	16.2798	4.65283
GAPDH	Glyceraldehyde-3-phosphate dehydrogenase OS=Homo sapiens GN=GAPDH PE=1 SV=3 - [G3P_HUMAN]	358.601	32.84	3	8	8	9	1.96985e+07	335	36.0304	8.45557
PHGDH	D-3-phosphoglycerate dehydrogenase OS=Homo sapiens GN=PHGDH PE=1 SV=4 - [SERA_HUMAN]	339.553	18.57	2	8	8	9	1.00247e+07	533	56.6144	6.7124
DDX5	Probable ATP-dependent RNA helicase DDX5 OS=Homo sapiens GN=DDX5 PE=1 SV=1 - [J3KTA4_HUMAN]	326.48	19.38	7	8	11	13	6.63767e+06	614	69.0438	8.85107
RUVBL	RuvB-like 2 OS=Homo sapiens GN=RUVBL2 PE=1 SV=3 - [RUVB2_HUMAN]	302.025	19.65	5	8	8	8	4.25334e+06	463	51.1246	5.64307
ATP5B	ATP synthase subunit beta, mitochondrial OS=Homo sapiens GN=ATP5B PE=1 SV=3 - [ATPB_HUMAN]	244.481	22.31	4	8	8	9	3.55269e+06	529	56.5246	5.40186
DNAJA	DnaJ homolog subfamily A member 2 OS=Homo sapiens GN=DNAJA2 PE=1 SV=1 - [DNJA2_HUMAN]	233.632	17.96	3	8	8	9	4.61739e+06	412	45.7166	6.48096
DNAJA	DnaJ homolog subfamily A member 1 OS=Homo sapiens GN=DNAJA1 PE=1 SV=2 - [DNJA1_HUMAN]	217.345	19.9	13	8	8	10	1.0422e+07	397	44.8395	7.07861
RACK1	Receptor of activated protein C kinase 1 OS=Homo sapiens GN=RACK1 PE=1 SV=3 - [RACK1_HUMAN]	209.156	31.55	21	8	8	9	4.66345e+06	317	35.0546	7.69385
RPS11	40S ribosomal protein S11 OS=Homo sapiens GN=RPS11 PE=1 SV=3 - [RS11_HUMAN]	202.111	51.27	4	8	8	8	4.64694e+06	158	18.419	10.3013
SFPQ	Splicing factor, proline- and glutamine-rich OS=Homo sapiens GN=SFPQ PE=1 SV=2 - [SFPQ_HUMAN]	197.623	14.14	2	8	8	8	4.53081e+06	707	76.1016	9.43701
ANXA2	Annexin A2 OS=Homo sapiens GN=ANXA2 PE=1 SV=2 - [ANXA2_HUMAN]	196.232	25.07	24	8	8	8	5.0988e+06	339	38.5798	7.75244
RUVBL	RuvB-like 1 OS=Homo sapiens GN=RUVBL1 PE=1 SV=1 - [RUVB1_HUMAN]	185.546	25.44	5	8	8	9	3.27904e+06	456	50.1963	6.41748
PRDX1	Peroxiredoxin-1 (Fragment) OS=Homo sapiens GN=PRDX1 PE=1 SV=1 - [A0A0A0MSI0_HUMAN]	263.501	44.44	5	7	8	9	1.39726e+07	171	18.9637	6.91748
HSPA4	Heat shock 70 kDa protein 4 OS=Homo sapiens GN=HSPA4 PE=1 SV=4 - [HSP74_HUMAN]	251.59	9.29	3	7	7	7	3.67075e+06	840	94.2712	5.18604
KRT78	Keratin, type II cytoskeletal 78 OS=Homo sapiens GN=KRT78 PE=2 SV=2 - [K2C78_HUMAN]	228.952	18.85	6	7	10	10	6.31817e+07	520	56.8305	6.02393
SLC25	Calcium-binding mitochondrial carrier protein Aralar2 OS=Homo sapiens GN=SLC25A13 PE=1 SV=2 - [CMC2_HUMAN]	223.211	12.74	2	7	7	7	3.92689e+06	675	74.1286	8.6167
RPS16	40S ribosomal protein S16 OS=Homo sapiens GN=RPS16 PE=1 SV=1 - [M0R210_HUMAN]	209.221	47.29	7	7	7	9	1.67752e+07	129	14.41	10.228
KRT86	Keratin, type II cuticular Hb6 OS=Homo sapiens GN=KRT86 PE=1 SV=1 - [KRT86_HUMAN]	208.778	16.46	12	7	8	9	3.05751e+07	486	53.4663	5.65576
BAG2	BAG family molecular chaperone regulator 2 OS=Homo sapiens GN=BAG2 PE=1 SV=1 - [BAG2_HUMAN]	189.337	29.38	1	7	7	7	5.28823e+06	211	23.7572	6.69775
SLC25	ADP/ATP translocase 2 OS=Homo sapiens GN=SLC25A5 PE=1 SV=7 - [ADT2_HUMAN]	488.049	32.55	3	6	10	19	5.2187e+07	298	32.8312	9.68604
DDX17	Probable ATP-dependent RNA helicase DDX17 OS=Homo sapiens GN=DDX17 PE=1 SV=2 - [DDX17_HUMAN]	357.344	14.13	3	6	9	12	4.05621e+06	729	80.222	8.26514
FUS P	RNA-binding protein FUS OS=Homo sapiens GN=FUS PE=1 SV=1 - [FUS_HUMAN]	214.862	13.88	4	6	6	11	1.84986e+07	526	53.3938	9.36377
UQCRC	Cytochrome b-c1 complex subunit 2, mitochondrial OS=Homo sapiens GN=UQCRC2 PE=1 SV=1 - [H3BRG4_HUMAN]	212.888	21.12	7	6	6	7	3.94978e+06	412	44.607	8.99756
MCM3	DNA replication licensing factor MCM3 OS=Homo sapiens GN=MCM3 PE=1 SV=3 - [MCM3_HUMAN]	211.804	8.79	3	6	6	6	1.7913e+06	808	90.924	5.77002
MYL12	Myosin regulatory light chain 12A OS=Homo sapiens GN=MYL12A PE=1 SV=2 - [ML12A_HUMAN]	207.697	40.35	5	6	6	7	1.7171e+07	171	19.7815	4.80518
RPL11	60S ribosomal protein L11 OS=Homo sapiens GN=RPL11 PE=1 SV=2 - [RL11_HUMAN]	202.249	32.02	3	6	6	8	2.27724e+07	178	20.2396	9.59814
KRT80	Keratin, type II cytoskeletal 80 OS=Homo sapiens GN=KRT80 PE=1 SV=2 - [K2C80_HUMAN]	199.072	13.94	8	6	6	6	1.85387e+06	452	50.4938	5.66846
IGHA1	Ig alpha-1 chain C region OS=Homo sapiens GN=IGHA1 PE=1 SV=2 - [IGHA1_HUMAN]	182.793	19.55	4	6	6	6	7.01025e+06	353	37.6306	6.50732
MDH2	Malate dehydrogenase OS=Homo sapiens GN=MDH2 PE=1 SV=1 - [G3XAL0_HUMAN]	182.556	29	2	6	6	6	2.62733e+06	231	24.5788	7.98682
NONO	Non-POU domain-containing octamer-binding protein OS=Homo sapiens GN=NONO PE=1 SV=4 - [NONO_HUMAN]	161.116	13.38	5	6	6	8	2.3351e+06	471	54.1973	8.95361
RPS5	40S ribosomal protein S5 (Fragment) OS=Homo sapiens GN=RPS5 PE=1 SV=1 - [M0R0F0_HUMAN]	156.937	21	4	6	6	7	1.0185e+07	200	22.3768	9.5542
NTPCR	Cancer-related nucleoside-triphosphatase OS=Homo sapiens GN=NTPCR PE=1 SV=1 - [NTPCR_HUMAN]	152.166	38.95	2	6	6	6	3.99675e+06	190	20.7001	9.53955
PABPC	Polyadenylate-binding protein OS=Homo sapiens GN=PABPC1 PE=1 SV=1 - [A0A087WTT1_HUMAN]	150.394	15.52	24	6	6	6	6.57255e+06	522	58.4988	9.26123
TGM3	Protein-glutamine gamma-glutamyltransferase E OS=Homo sapiens GN=TGM3 PE=1 SV=4 - [TGM3_HUMAN]	230.672	10.68	1	5	5	6	3.87149e+06	693	76.5836	5.85889
KRT4	Keratin, type II cytoskeletal 4 OS=Homo sapiens GN=KRT4 PE=1 SV=4 - [K2C4_HUMAN]	226.295	15.54	3	5	8	11	1.16403e+08	534	57.2498	6.60986
PCMT1	Protein-L-isoaspartate(D-aspartate) O-methyltransferase OS=Homo sapiens GN=PCMT1 PE=1 SV=4 - [PIMT_HUMAN]	214.054	37.44	9	5	5	6	8.14771e+06	227	24.6206	7.21045
HBB P	Hemoglobin subunit beta OS=Homo sapiens GN=HBB PE=1 SV=2 - [HBB_HUMAN]	206.666	47.62	10	5	5	5	8.91747e+06	147	15.9883	7.28369
RPS25	40S ribosomal protein S25 OS=Homo sapiens GN=RPS25 PE=1 SV=1 - [RS25_HUMAN]	195.884	29.6	1	5	5	8	2.97643e+07	125	13.7337	10.1108
EIF4A	Eukaryotic initiation factor 4A-I OS=Homo sapiens GN=EIF4A1 PE=1 SV=1 - [IF4A1_HUMAN]	194.574	19.46	21	5	6	6	3.88666e+06	406	46.1246	5.47803
ATP5O	ATP synthase subunit O, mitochondrial OS=Homo sapiens GN=ATP5O PE=1 SV=1 - [ATPO_HUMAN]	183.671	32.39	4	5	5	6	9.02112e+06	213	23.2627	9.96436
UBC P	Polyubiquitin-C (Fragment) OS=Homo sapiens GN=UBC PE=1 SV=8 - [F5H6Q2_HUMAN]	179.061	72.13	22	5	5	7	3.46746e+07	122	13.7234	6.13818
PARP1	Poly [ADP-ribose] polymerase 1 OS=Homo sapiens GN=PARP1 PE=1 SV=4 - [PARP1_HUMAN]	175.444	5.82	1	5	5	5	2.64434e+06	1014	113.012	8.88037
EEF1G	Elongation factor 1-gamma OS=Homo sapiens GN=EEF1G PE=1 SV=3 - [EF1G_HUMAN]	174.932	12.81	1	5	5	6	4.11252e+06	437	50.0871	6.66846
SERBP	Plasminogen activator inhibitor 1 RNA-binding protein OS=Homo sapiens GN=SERBP1 PE=1 SV=2 - [PAIRB_HUMAN]	167.528	14.71	1	5	5	7	4.88561e+06	408	44.9385	8.646
DNAJC	DnaJ homolog subfamily C member 7 OS=Homo sapiens GN=DNAJC7 PE=1 SV=2 - [DNJC7_HUMAN]	166.191	10.12	11	5	5	5	1.72323e+06	494	56.4047	6.96143
RPL12	60S ribosomal protein L12 OS=Homo sapiens GN=RPL12 PE=1 SV=1 - [RL12_HUMAN]	152.71	45.45	1	5	5	6	1.15107e+07	165	17.8075	9.42236
FABP5	Fatty acid-binding protein, epidermal OS=Homo sapiens GN=FABP5 PE=1 SV=3 - [FABP5_HUMAN]	152.503	46.67	3	5	5	5	5.02979e+06	135	15.1546	7.00537
PPIA	Peptidyl-prolyl cis-trans isomerase A OS=Homo sapiens GN=PPIA PE=1 SV=2 - [PPIA_HUMAN]	136.489	32.73	9	5	5	5	7.48374e+06	165	18.0009	7.81104
SNRPD	Small nuclear ribonucleoprotein Sm D2 OS=Homo sapiens GN=SNRPD2 PE=1 SV=1 - [SMD2_HUMAN]	127.266	44.92	3	5	5	5	4.43855e+06	118	13.5182	9.90576
ARG1	Arginase-1 OS=Homo sapiens GN=ARG1 PE=1 SV=2 - [ARGI1_HUMAN]	123.197	15.84	1	5	5	5	2.33324e+06	322	34.7133	7.21045
POLDI	Polymerase delta-interacting protein 3 OS=Homo sapiens GN=POLDIP3 PE=1 SV=2 - [PDIP3_HUMAN]	122.934	16.39	6	5	5	5	2.88291e+06	421	46.0605	9.99365
DDX41	Probable ATP-dependent RNA helicase DDX41 OS=Homo sapiens GN=DDX41 PE=1 SV=2 - [DDX41_HUMAN]	119.433	8.2	4	5	5	5	1.75163e+06	622	69.793	6.84424
CASP1	Caspase-14 OS=Homo sapiens GN=CASP14 PE=1 SV=2 - [CASPE_HUMAN]	114.727	22.31	1	5	5	5	3.15509e+06	242	27.662	5.57959
PPP1C	Serine/threonine-protein phosphatase (Fragment) OS=Homo sapiens GN=PPP1CB PE=1 SV=1 - [C9J9S3_HUMAN]	109.62	38.4	11	5	5	5	1.77711e+06	125	14.2564	5.2749
SF3B3	Splicing factor 3B subunit 3 OS=Homo sapiens GN=SF3B3 PE=1 SV=4 - [SF3B3_HUMAN]	100.976	4.11	6	5	5	5	2.12242e+06	1217	135.492	5.26221
AGK P	Acylglycerol kinase, mitochondrial OS=Homo sapiens GN=AGK PE=1 SV=1 - [E9PC15_HUMAN]	97.6752	13.71	5	5	5	5	2.62198e+06	394	43.7696	6.34131
ERP44	Endoplasmic reticulum resident protein 44 OS=Homo sapiens GN=ERP44 PE=1 SV=1 - [ERP44_HUMAN]	57.4341	10.59	3	5	5	5	1.4704e+06	406	46.9414	5.26221
KRT77	Keratin, type II cytoskeletal 1b OS=Homo sapiens GN=KRT77 PE=2 SV=3 - [K2C1B_HUMAN]	341.99	12.46	3	4	9	17	5.37394e+08	578	61.8635	5.98584
RPS14	40S ribosomal protein S14 OS=Homo sapiens GN=RPS14 PE=1 SV=3 - [RS14_HUMAN]	251.57	29.8	3	4	4	5	1.37247e+07	151	16.2625	10.0522
RPL38	60S ribosomal protein L38 OS=Homo sapiens GN=RPL38 PE=1 SV=2 - [RL38_HUMAN]	235.278	50	4	4	4	8	2.07748e+07	70	8.21273	10.0962
SNRPN	Small nuclear ribonucleoprotein-associated protein N (Fragment) OS=Homo sapiens GN=SNRPN PE=1 SV=1 - [J3QLE5_HUMAN]	175.586	22.49	5	4	4	5	4.88735e+06	169	17.5353	9.99365
MTHFD	C-1-tetrahydrofolate synthase, cytoplasmic OS=Homo sapiens GN=MTHFD1 PE=1 SV=3 - [C1TC_HUMAN]	175.42	5.03	3	4	4	4	1.14715e+06	935	101.495	7.29834
SRSF2	Serine/arginine-rich-splicing factor 2 (Fragment) OS=Homo sapiens GN=SRSF2 PE=1 SV=1 - [J3QL05_HUMAN]	164.703	40	4	4	4	5	3.91337e+06	130	15.1466	10.9604
HIST1	Histone H4 OS=Homo sapiens GN=HIST1H4A PE=1 SV=2 - [H4_HUMAN]	159.289	38.83	1	4	4	5	5.92483e+06	103	11.3604	11.356
RPSA	40S ribosomal protein SA (Fragment) OS=Homo sapiens GN=RPSA PE=1 SV=8 - [C9J9K3_HUMAN]	158.69	20.53	4	4	4	4	4.04769e+06	263	29.386	5.24951
PSMD2	26S proteasome non-ATPase regulatory subunit 2 OS=Homo sapiens GN=PSMD2 PE=1 SV=3 - [PSMD2_HUMAN]	154.937	5.29	3	4	4	4	1.25915e+06	908	100.136	5.19873
DCD P	Dermcidin OS=Homo sapiens GN=DCD PE=1 SV=2 - [DCD_HUMAN]	153.182	30	1	4	4	4	1.2806e+07	110	11.2768	6.53662
RPS10	40S ribosomal protein S10 OS=Homo sapiens GN=RPS10 PE=1 SV=1 - [RS10_HUMAN]	151.318	22.42	4	4	4	4	8.4893e+06	165	18.8859	10.1548
RPL23	60S ribosomal protein L23 OS=Homo sapiens GN=RPL23 PE=1 SV=1 - [RL23_HUMAN]	150.923	29.29	5	4	4	5	1.42285e+07	140	14.8561	10.5063
YBX1	Nuclease-sensitive element-binding protein 1 OS=Homo sapiens GN=YBX1 PE=1 SV=3 - [YBOX1_HUMAN]	148.407	35.8	4	4	5	5	3.57361e+06	324	35.9027	9.87646
RPL13	60S ribosomal protein L13 OS=Homo sapiens GN=RPL13 PE=1 SV=4 - [RL13_HUMAN]	144.478	18.01	2	4	4	4	2.35547e+06	211	24.2465	11.6489
LUC7L	Luc7-like protein 3 OS=Homo sapiens GN=LUC7L3 PE=1 SV=2 - [LC7L3_HUMAN]	140.356	12.04	5	4	4	4	2.75724e+06	432	51.4351	9.78857
TPI1	Triosephosphate isomerase OS=Homo sapiens GN=TPI1 PE=1 SV=3 - [TPIS_HUMAN]	138.088	18.18	3	4	4	4	1.60777e+06	286	30.7717	5.92236
ALDOA	Fructose-bisphosphate aldolase A OS=Homo sapiens GN=ALDOA PE=1 SV=2 - [ALDOA_HUMAN]	134.009	11.54	8	4	4	4	1.71768e+06	364	39.3953	8.08936
EIF4A	Eukaryotic initiation factor 4A-III OS=Homo sapiens GN=EIF4A3 PE=1 SV=4 - [IF4A3_HUMAN]	128.002	11.92	5	4	5	5	1.63749e+06	411	46.8412	6.72705
DSC1	Desmocollin-1 OS=Homo sapiens GN=DSC1 PE=1 SV=2 - [DSC1_HUMAN]	125.087	5.03	1	4	4	4	4.53079e+06	894	99.9238	5.42725
COA7	Cytochrome c oxidase assembly factor 7 OS=Homo sapiens GN=COA7 PE=1 SV=2 - [COA7_HUMAN]	120.539	12.99	1	4	4	5	1.70995e+06	231	25.6921	6.02393
SLC25	Mitochondrial 2-oxoglutarate/malate carrier protein (Fragment) OS=Homo sapiens GN=SLC25A11 PE=1 SV=1 - [I3L1P8_HUMAN]	117.639	17.23	2	4	4	4	2.25977e+06	296	32.1618	9.77393
CAPZA	F-actin-capping protein subunit alpha-1 OS=Homo sapiens GN=CAPZA1 PE=1 SV=3 - [CAZA1_HUMAN]	110.469	20.28	5	4	4	4	1.89248e+06	286	32.9023	5.69385
NUDT2	Cleavage and polyadenylation specificity factor subunit 5 OS=Homo sapiens GN=NUDT21 PE=1 SV=1 - [CPSF5_HUMAN]	108.308	19.38	3	4	4	4	4.17431e+06	227	26.2107	8.82178
FHL3	Four and a half LIM domains protein 3 OS=Homo sapiens GN=FHL3 PE=1 SV=4 - [FHL3_HUMAN]	105.838	11.07	1	4	4	4	1.82631e+06	280	31.1706	6.20166
CSTA	Cystatin-A OS=Homo sapiens GN=CSTA PE=1 SV=1 - [CYTA_HUMAN]	98.9887	44.9	2	4	4	4	6.38367e+06	98	10.9997	5.50342
SLC25	Phosphate carrier protein, mitochondrial OS=Homo sapiens GN=SLC25A3 PE=1 SV=1 - [F8VVM2_HUMAN]	91.7715	10.19	2	4	4	4	8.75204e+06	324	36.1376	9.26123
RPS12	40S ribosomal protein S12 OS=Homo sapiens GN=RPS12 PE=1 SV=3 - [RS12_HUMAN]	87.7145	31.82	1	4	4	4	4.87871e+06	132	14.5055	7.21045
ATP5C	ATP synthase subunit gamma, mitochondrial OS=Homo sapiens GN=ATP5C1 PE=1 SV=1 - [ATPG_HUMAN]	84.5643	13.42	1	4	4	4	3.69887e+06	298	32.9753	9.21729
SNRPA	U1 small nuclear ribonucleoprotein A (Fragment) OS=Homo sapiens GN=SNRPA PE=1 SV=8 - [M0QXK2_HUMAN]	83.9009	35.16	8	4	4	4	4.90961e+06	128	14.5377	10.0376
LYZ P	Lysozyme C OS=Homo sapiens GN=LYZ PE=1 SV=1 - [LYSC_HUMAN]	82.715	22.97	3	4	4	4	4.35985e+06	148	16.5263	9.15869
RPS2	40S ribosomal protein S2 (Fragment) OS=Homo sapiens GN=RPS2 PE=1 SV=1 - [I3L404_HUMAN]	81.3574	20	7	4	4	4	2.10955e+06	155	16.5549	10.0669
RBMXL	RNA binding motif protein, X-linked-like-1 OS=Homo sapiens GN=RBMXL1 PE=1 SV=1 - [RMXL1_HUMAN]	63.4862	11.54	10	4	4	4	1.62751e+06	390	42.1162	9.89111
MCM7	DNA replication licensing factor MCM7 OS=Homo sapiens GN=MCM7 PE=1 SV=4 - [MCM7_HUMAN]	55.7714	6.95	1	4	4	4	1.22083e+06	719	81.2566	6.45557
TUBA1	Tubulin alpha-1B chain OS=Homo sapiens GN=TUBA1B PE=1 SV=1 - [TBA1B_HUMAN]	989.738	47.23	25	3	20	38	8.41986e+07	451	50.1196	5.05908
TUBB2	Tubulin beta-2A chain OS=Homo sapiens GN=TUBB2A PE=1 SV=1 - [TBB2A_HUMAN]	842.173	46.52	17	3	18	35	4.26722e+07	445	49.875	4.89404
EWSR1	RNA-binding protein EWS OS=Homo sapiens GN=EWSR1 PE=1 SV=1 - [B0QYK0_HUMAN]	249.101	8.58	5	3	4	6	9.14542e+06	618	64.8891	9.37842
IGHG1	Ig gamma-1 chain C region OS=Homo sapiens GN=IGHG1 PE=1 SV=1 - [IGHG1_HUMAN]	240.128	30.91	3	3	8	10	3.2073e+07	330	36.0832	8.19189
ALYRE	THO complex subunit 4 OS=Homo sapiens GN=ALYREF PE=1 SV=3 - [THOC4_HUMAN]	207.163	16.34	2	3	3	5	7.54971e+06	257	26.8716	11.1509
HNRNP	Heterogeneous nuclear ribonucleoprotein H OS=Homo sapiens GN=HNRNPH1 PE=1 SV=1 - [E9PCY7_HUMAN]	181.56	10.02	22	3	3	5	3.6973e+06	429	47.0574	6.34131
CAPZB	Capping protein (Actin filament) muscle Z-line, beta, isoform CRA_a OS=Homo sapiens GN=CAPZB PE=1 SV=1 - [B1AK87_HUMAN]	151.426	13.85	4	3	3	3	768795	260	29.2768	6.91748
KRT31	Keratin, type I cuticular Ha1 OS=Homo sapiens GN=KRT31 PE=1 SV=3 - [K1H1_HUMAN]	148.567	11.54	15	3	5	7	1.12528e+08	416	47.2071	4.88135
YWHAE	14-3-3 protein epsilon OS=Homo sapiens GN=YWHAE PE=1 SV=1 - [1433E_HUMAN]	143.477	20	17	3	5	5	3.73315e+06	255	29.1554	4.7417
S100A	Protein S100-A8 OS=Homo sapiens GN=S100A8 PE=1 SV=1 - [S10A8_HUMAN]	140.362	31.18	1	3	3	4	6.11058e+06	93	10.8276	7.03467
YWHAZ	14-3-3 protein zeta/delta OS=Homo sapiens GN=YWHAZ PE=1 SV=1 - [1433Z_HUMAN]	133.091	24.08	22	3	5	5	4.60311e+06	245	27.7277	4.79248
RPS27	40S ribosomal protein S27 OS=Homo sapiens GN=RPS27 PE=1 SV=1 - [Q5T4L4_HUMAN]	128.974	39.39	5	3	3	4	7.13732e+06	66	7.35166	7.23975
SERPI	Serpin B3 OS=Homo sapiens GN=SERPINB3 PE=1 SV=2 - [SPB3_HUMAN]	127.949	10.51	4	3	3	3	2.02579e+06	390	44.5365	6.81494
ATAD3	ATPase family AAA domain-containing protein 3A (Fragment) OS=Homo sapiens GN=ATAD3A PE=1 SV=1 - [H0Y2W2_HUMAN]	126.553	4.9	5	3	3	3	3.24684e+06	572	64.3143	9.43701
RPL23	60S ribosomal protein L23a OS=Homo sapiens GN=RPL23A PE=1 SV=1 - [K7EMA7_HUMAN]	122.751	47.14	6	3	3	3	6.86549e+06	70	7.91839	9.23193
LRPPR	Leucine-rich PPR motif-containing protein, mitochondrial OS=Homo sapiens GN=LRPPRC PE=1 SV=3 - [LPPRC_HUMAN]	117.502	2.44	4	3	3	3	1.55462e+06	1394	157.805	6.12549
RPL35	60S ribosomal protein L35 OS=Homo sapiens GN=RPL35 PE=1 SV=2 - [RL35_HUMAN]	115.437	26.02	2	3	3	4	1.14445e+07	123	14.5426	11.0483
HIST1	Histone H2B type 1-K OS=Homo sapiens GN=HIST1H2BK PE=1 SV=3 - [H2B1K_HUMAN]	114.93	27.78	16	3	3	4	7.45103e+06	126	13.8816	10.3159
LDHB	L-lactate dehydrogenase (Fragment) OS=Homo sapiens GN=LDHB PE=1 SV=1 - [A8MW50_HUMAN]	110.537	21.98	7	3	4	4	3.4319e+06	232	25.2021	5.80811
RPL22	60S ribosomal protein L22 (Fragment) OS=Homo sapiens GN=RPL22 PE=1 SV=1 - [K7EMH1_HUMAN]	107.038	33.71	7	3	3	3	4.39757e+06	89	10.4155	9.65674
HSPH1	Heat shock protein 105 kDa OS=Homo sapiens GN=HSPH1 PE=1 SV=1 - [HS105_HUMAN]	106.019	5.36	5	3	4	4	7.13402e+08	858	96.8037	5.38916
EIF3C	Eukaryotic translation initiation factor 3 subunit C OS=Homo sapiens GN=EIF3C PE=1 SV=1 - [EIF3C_HUMAN]	104.297	3.18	3	3	3	3	1.03259e+06	913	105.278	5.68115
NDUFS	NADH-ubiquinone oxidoreductase 75 kDa subunit, mitochondrial OS=Homo sapiens GN=NDUFS1 PE=1 SV=1 - [B4DJ81_HUMAN]	101.932	5.73	2	3	3	3	1.29973e+06	611	66.879	5.37646
TXN P	Thioredoxin OS=Homo sapiens GN=TXN PE=1 SV=3 - [THIO_HUMAN]	101.492	31.43	1	3	3	3	6.36836e+06	105	11.7297	4.91943
FLII	Protein flightless-1 homolog OS=Homo sapiens GN=FLII PE=1 SV=2 - [FLII_HUMAN]	99.3776	2.52	3	3	3	3	439536	1269	144.66	6.04932
ERH P	Enhancer of rudimentary homolog OS=Homo sapiens GN=ERH PE=1 SV=1 - [ERH_HUMAN]	98.7996	32.69	2	3	3	3	1.17877e+07	104	12.251	5.92236
PIP P	Prolactin-inducible protein OS=Homo sapiens GN=PIP PE=1 SV=1 - [PIP_HUMAN]	96.2989	21.23	1	3	3	3	2.77423e+06	146	16.5618	8.04541
RPN1	Dolichyl-diphosphooligosaccharide--protein glycosyltransferase subunit 1 OS=Homo sapiens GN=RPN1 PE=1 SV=1 - [B7Z4L4_HUMAN]	96.1632	7.13	2	3	3	3	862129	435	49.89	6.55127
RPL26	60S ribosomal protein L26 (Fragment) OS=Homo sapiens GN=RPL26 PE=4 SV=8 - [J3KTJ8_HUMAN]	95.312	25	12	3	3	3	2.47902e+06	96	11.4912	10.9019
RPS3A	40S ribosomal protein S3a (Fragment) OS=Homo sapiens GN=RPS3A PE=1 SV=1 - [H0Y8L7_HUMAN]	90.3124	12.11	11	3	3	3	1.18479e+06	190	22.1227	10.2427
DDOST	Dolichyl-diphosphooligosaccharide--protein glycosyltransferase 48 kDa subunit (Fragment) OS=Homo sapiens GN=DDOST PE=1 SV=8 - [U3KQ84_HUMAN]	90.1607	20.13	3	3	3	3	1.8587e+06	154	17.0949	4.91943
CPSF6	Cleavage and polyadenylation-specificity factor subunit 6 OS=Homo sapiens GN=CPSF6 PE=1 SV=1 - [F8WJN3_HUMAN]	89.3816	8.58	3	3	3	3	1.84773e+06	478	52.2378	6.43018
SCML2	Sex comb on midleg-like protein 2 OS=Homo sapiens GN=SCML2 PE=1 SV=1 - [SCML2_HUMAN]	89.0327	5.29	1	3	3	3	1.63069e+06	700	77.2079	8.54346
SNRNP	U1 small nuclear ribonucleoprotein 70 kDa OS=Homo sapiens GN=SNRNP70 PE=1 SV=2 - [RU17_HUMAN]	87.4418	6.18	3	3	3	3	1.0834e+06	437	51.5258	9.93506
SSBP1	Single-stranded DNA-binding protein, mitochondrial (Fragment) OS=Homo sapiens GN=SSBP1 PE=1 SV=1 - [C9K0U8_HUMAN]	87.2605	23.97	4	3	3	3	2.03037e+06	121	14.1224	9.56885
PSMC5	26S protease regulatory subunit 8 OS=Homo sapiens GN=PSMC5 PE=1 SV=1 - [PRS8_HUMAN]	83.7956	9.36	10	3	3	3	1.43649e+06	406	45.5971	7.54736
RPS28	40S ribosomal protein S28 OS=Homo sapiens GN=RPS28 PE=1 SV=1 - [RS28_HUMAN]	80.6659	46.38	1	3	3	3	4.27913e+06	69	7.8362	10.6968
PSMD3	26S proteasome non-ATPase regulatory subunit 3 OS=Homo sapiens GN=PSMD3 PE=1 SV=2 - [PSMD3_HUMAN]	79.1905	5.99	2	3	3	3	1.24515e+06	534	60.9395	8.44092
LDHA	L-lactate dehydrogenase A chain OS=Homo sapiens GN=LDHA PE=1 SV=2 - [LDHA_HUMAN]	73.5364	12.65	7	3	4	4	2.82275e+06	332	36.6654	8.26514
NME1	Nucleoside diphosphate kinase A OS=Homo sapiens GN=NME1 PE=1 SV=1 - [E7ERL0_HUMAN]	61.8877	28.06	9	3	3	3	2.30876e+06	139	15.2509	8.29443
SRSF1	Serine/arginine-rich splicing factor 1 OS=Homo sapiens GN=SRSF1 PE=1 SV=2 - [SRSF1_HUMAN]	55.034	11.29	5	3	3	3	880605	248	27.7278	10.3599
PSMA7	Proteasome subunit alpha type-7 (Fragment) OS=Homo sapiens GN=PSMA7 PE=1 SV=1 - [H0Y586_HUMAN]	54.8067	22.99	4	3	3	3	1.32271e+06	187	21.2002	8.86572
STUB1	E3 ubiquitin-protein ligase CHIP (Fragment) OS=Homo sapiens GN=STUB1 PE=1 SV=1 - [H3BTA3_HUMAN]	52.5235	24.2	4	3	3	3	1.11776e+06	157	18.4772	5.80811
GGCT	Gamma-glutamylcyclotransferase OS=Homo sapiens GN=GGCT PE=1 SV=1 - [GGCT_HUMAN]	51.2496	17.02	4	3	3	3	7.53581e+07	188	20.9943	5.13525
KRT6A	Keratin, type II cytoskeletal 6A OS=Homo sapiens GN=KRT6A PE=1 SV=3 - [K2C6A_HUMAN]	1374.56	54.79	12	2	39	57	2.70397e+08	564	60.0083	8.00146
KRT6B	Keratin, type II cytoskeletal 6B OS=Homo sapiens GN=KRT6B PE=1 SV=5 - [K2C6B_HUMAN]	1367.21	52.84	12	2	37	54	3.75445e+08	564	60.0303	8.00146
TUBB4	Tubulin beta-4B chain OS=Homo sapiens GN=TUBB4B PE=1 SV=1 - [TBB4B_HUMAN]	1036.42	46.52	22	2	18	40	4.57701e+07	445	49.799	4.89404
TUBB	Tubulin beta chain OS=Homo sapiens GN=TUBB PE=1 SV=2 - [TBB5_HUMAN]	1024.99	50	21	2	19	38	4.80581e+07	444	49.639	4.89404
TUBA1	Tubulin alpha-1C chain OS=Homo sapiens GN=TUBA1C PE=1 SV=1 - [TBA1C_HUMAN]	856.641	42.09	24	2	19	34	8.41986e+07	449	49.8635	5.09717
TPM1	Tropomyosin 1 (Alpha), isoform CRA_m OS=Homo sapiens GN=TPM1 PE=1 SV=1 - [H7BYY1_HUMAN]	239.794	33.87	11	2	11	11	8.98575e+06	248	28.7296	4.81787
IGKV2	Protein IGKV2D-29 OS=Homo sapiens GN=IGKV2D-29 PE=1 SV=1 - [A0A087X0P6_HUMAN]	176.73	19.61	11	2	2	4	2.35851e+08	102	11.1846	5.93506
TPM4	Tropomyosin alpha-4 chain OS=Homo sapiens GN=TPM4 PE=1 SV=3 - [TPM4_HUMAN]	146.159	26.21	9	2	9	10	9.10209e+06	248	28.5045	4.69092
PCBP2	Poly(rC)-binding protein 2 (Fragment) OS=Homo sapiens GN=PCBP2 PE=1 SV=1 - [H3BRU6_HUMAN]	123.296	18.6	13	2	4	4	2.21962e+06	301	31.6903	8.44092
SFXN1	Sideroflexin-1 OS=Homo sapiens GN=SFXN1 PE=1 SV=4 - [SFXN1_HUMAN]	110.853	7.14	5	2	2	2	3.23114e+06	322	35.5963	9.0708
ANXA1	Annexin A1 OS=Homo sapiens GN=ANXA1 PE=1 SV=2 - [ANXA1_HUMAN]	103.157	7.23	2	2	2	2	1.24571e+06	346	38.69	7.02002
PSMB6	Proteasome subunit beta type-6 OS=Homo sapiens GN=PSMB6 PE=1 SV=4 - [PSB6_HUMAN]	100.217	8.79	3	2	2	2	1.10607e+06	239	25.3414	4.91943
PKP1	Plakophilin-1 OS=Homo sapiens GN=PKP1 PE=1 SV=2 - [PKP1_HUMAN]	99.2044	3.08	1	2	2	2	930750	747	82.8078	9.12939
RPS13	40S ribosomal protein S13 OS=Homo sapiens GN=RPS13 PE=1 SV=2 - [RS13_HUMAN]	98.0417	12.58	2	2	2	2	6.4533e+06	151	17.2117	10.5356
SEMG1	Semenogelin-1 OS=Homo sapiens GN=SEMG1 PE=1 SV=2 - [SEMG1_HUMAN]	95.5744	7.36	2	2	2	2	1.77386e+06	462	52.0999	9.29053
PRDX6	Peroxiredoxin-6 OS=Homo sapiens GN=PRDX6 PE=1 SV=3 - [PRDX6_HUMAN]	90.4024	7.14	1	2	2	2	1.57342e+06	224	25.0192	6.37939
RBM39	RNA-binding protein 39 (Fragment) OS=Homo sapiens GN=RBM39 PE=1 SV=1 - [A0A0U1RQH7_HUMAN]	90.2181	8.57	8	2	2	2	1.58958e+06	245	26.6816	7.89893
RPS15	40S ribosomal protein S15a OS=Homo sapiens GN=RPS15A PE=1 SV=1 - [I3L3P7_HUMAN]	89.6935	23	7	2	2	2	4.51907e+06	100	11.4702	10.1548
DNAJB	DnaJ homolog subfamily B member 11 OS=Homo sapiens GN=DNAJB11 PE=1 SV=1 - [DJB11_HUMAN]	89.2742	7.54	2	2	2	2	2.81776e+06	358	40.4886	6.17627
ATP1A	Sodium/potassium-transporting ATPase subunit alpha-1 OS=Homo sapiens GN=ATP1A1 PE=1 SV=1 - [AT1A1_HUMAN]	89.256	3.13	7	2	2	2	2.26921e+06	1023	112.824	5.49072
SUB1	Activated RNA polymerase II transcriptional coactivator p15 OS=Homo sapiens GN=SUB1 PE=1 SV=3 - [TCP4_HUMAN]	88.533	13.39	1	2	2	2	1.79264e+06	127	14.3864	9.59814
NDUFA	NADH dehydrogenase [ubiquinone] 1 alpha subcomplex assembly factor 3 OS=Homo sapiens GN=NDUFAF3 PE=1 SV=1 - [NDUF3_HUMAN]	87.7805	11.41	1	2	2	2	711478	184	20.3374	8.22119
HSPB1	Heat shock protein beta-1 OS=Homo sapiens GN=HSPB1 PE=1 SV=2 - [HSPB1_HUMAN]	85.8614	13.17	3	2	2	2	2.19658e+06	205	22.7685	6.40479
CAD P	CAD protein OS=Homo sapiens GN=CAD PE=1 SV=1 - [F8VPD4_HUMAN]	82.9124	1.25	2	2	2	2	721360	2162	235.873	6.55127
AZGP1	Zinc-alpha-2-glycoprotein OS=Homo sapiens GN=AZGP1 PE=1 SV=1 - [C9JEV0_HUMAN]	82.6324	10.57	2	2	2	2	1.67141e+06	227	26.3372	5.73193
LUC7L	Putative RNA-binding protein Luc7-like 2 OS=Homo sapiens GN=LUC7L2 PE=1 SV=2 - [LC7L2_HUMAN]	80.9946	7.65	3	2	3	3	5.2532e+06	392	46.4856	10.0083
PRDX2	Peroxiredoxin-2 OS=Homo sapiens GN=PRDX2 PE=1 SV=5 - [PRDX2_HUMAN]	79.4387	14.14	2	2	3	3	7.00319e+06	198	21.8782	5.97314
PRPS2	Ribose-phosphate pyrophosphokinase 2 (Fragment) OS=Homo sapiens GN=PRPS2 PE=1 SV=2 - [A6NMS2_HUMAN]	78.4172	12.93	8	2	2	2	1.83824e+06	147	16.1202	6.99072
DEFA1	Neutrophil defensin 1 OS=Homo sapiens GN=DEFA1 PE=1 SV=1 - [DEF1_HUMAN]	77.9317	19.15	2	2	2	2	5.31585e+06	94	10.1942	6.99072
UBTF	Nucleolar transcription factor 1 OS=Homo sapiens GN=UBTF PE=1 SV=1 - [E9PKP7_HUMAN]	77.2083	3.89	3	2	2	2	2.47995e+06	745	87.3802	9.89111
TECR	Very-long-chain enoyl-CoA reductase OS=Homo sapiens GN=TECR PE=1 SV=1 - [TECR_HUMAN]	76.3834	6.17	2	2	2	3	1.58758e+06	308	36.0108	9.45166
ARF4	ADP-ribosylation factor 4 OS=Homo sapiens GN=ARF4 PE=1 SV=1 - [C9JAK5_HUMAN]	76.1561	11.11	4	2	2	2	1.27303e+06	153	17.688	6.15088
EIF3B	Eukaryotic translation initiation factor 3 subunit B OS=Homo sapiens GN=EIF3B PE=1 SV=3 - [EIF3B_HUMAN]	76.0501	2.95	3	2	2	2	733615	814	92.4238	4.99561
TRIM2	E3 ubiquitin-protein ligase TRIM21 OS=Homo sapiens GN=TRIM21 PE=1 SV=1 - [RO52_HUMAN]	75.1417	3.79	1	2	2	2	1.06476e+06	475	54.1351	6.37939
PSMA3	Proteasome subunit alpha type-3 OS=Homo sapiens GN=PSMA3 PE=1 SV=2 - [PSA3_HUMAN]	74.9024	7.06	1	2	2	2	966201	255	28.4151	5.32568
TMEM3	Transmembrane protein 33 (Fragment) OS=Homo sapiens GN=TMEM33 PE=1 SV=1 - [D6RAA6_HUMAN]	74.7724	9.91	3	2	2	2	2.4161e+06	222	25.2073	9.56885
EMD P	Emerin OS=Homo sapiens GN=EMD PE=1 SV=1 - [Q5HY57_HUMAN]	73.8309	10.05	2	2	2	2	951514	219	24.9229	5.021
HSPA4	Heat shock 70 kDa protein 4L (Fragment) OS=Homo sapiens GN=HSPA4L PE=1 SV=1 - [D6RJ96_HUMAN]	73.6754	7.91	3	2	3	3	1.06899e+09	531	59.1588	6.53662
CYC1	Cytochrome c1, heme protein, mitochondrial OS=Homo sapiens GN=CYC1 PE=1 SV=3 - [CY1_HUMAN]	72.1312	8.62	1	2	2	2	2.81384e+06	325	35.399	8.99756
COPG1	Coatomer subunit gamma-1 OS=Homo sapiens GN=COPG1 PE=1 SV=1 - [COPG1_HUMAN]	71.8133	2.63	2	2	2	2	522600	874	97.6555	5.46533
DLST	Dihydrolipoyllysine-residue succinyltransferase component of 2-oxoglutarate dehydrogenase complex, mitochondrial OS=Homo sapiens GN=DLST PE=1 SV=4 - [ODO2_HUMAN]	70.5113	4.86	5	2	2	2	5.86213e+06	453	48.7245	8.95361
EIF4B	Eukaryotic translation initiation factor 4B OS=Homo sapiens GN=EIF4B PE=1 SV=2 - [IF4B_HUMAN]	69.3024	3.76	5	2	2	2	651347	611	69.1103	5.73193
MIF P	Macrophage migration inhibitory factor OS=Homo sapiens GN=MIF PE=1 SV=4 - [MIF_HUMAN]	69.195	17.39	1	2	2	2	1.35043e+07	115	12.4682	7.88428
DNAJA	DnaJ homolog subfamily A member 3, mitochondrial OS=Homo sapiens GN=DNAJA3 PE=1 SV=2 - [DNJA3_HUMAN]	69.0753	5.83	1	2	2	3	1.77949e+06	480	52.4555	9.26123
U2AF2	Splicing factor U2AF 65 kDa subunit OS=Homo sapiens GN=U2AF2 PE=1 SV=1 - [K7ENG2_HUMAN]	68.7694	5.86	2	2	2	2	1.12643e+06	307	33.8799	5.03369
FLNA	Filamin-A OS=Homo sapiens GN=FLNA PE=1 SV=1 - [Q5HY54_HUMAN]	68.5166	0.65	8	2	2	2	463422	2607	276.378	6.04932
S100A	Protein S100-A7 OS=Homo sapiens GN=S100A7 PE=1 SV=4 - [S10A7_HUMAN]	65.9294	22.77	2	2	2	2	1.84633e+06	101	11.4636	6.771
GSTP1	Glutathione S-transferase P OS=Homo sapiens GN=GSTP1 PE=1 SV=1 - [A8MX94_HUMAN]	65.7724	12.07	3	2	2	2	1.49575e+06	174	19.468	5.97314
SNRPD	Small nuclear ribonucleoprotein Sm D1 OS=Homo sapiens GN=SNRPD1 PE=1 SV=1 - [J3QLI9_HUMAN]	64.0706	17.33	2	2	2	2	2.38524e+06	75	8.38771	11.8394
PAWR	PRKC apoptosis WT1 regulator protein OS=Homo sapiens GN=PAWR PE=1 SV=1 - [PAWR_HUMAN]	62.6124	8.53	1	2	2	2	807988	340	36.5454	5.41455
RPLP2	60S acidic ribosomal protein P2 OS=Homo sapiens GN=RPLP2 PE=1 SV=1 - [RLA2_HUMAN]	62.0165	24.35	2	2	2	2	6.12842e+06	115	11.6578	4.53857
RTCB	tRNA-splicing ligase RtcB homolog OS=Homo sapiens GN=RTCB PE=1 SV=1 - [RTCB_HUMAN]	61.2724	4.16	1	2	2	2	1.06851e+06	505	55.1749	7.2251
CKMT1	Creatine kinase U-type, mitochondrial OS=Homo sapiens GN=CKMT1A PE=1 SV=1 - [KCRU_HUMAN]	60.5898	3.84	10	2	2	2	1.80773e+06	417	47.0072	8.33838
SPRR2	Small proline-rich protein 2E OS=Homo sapiens GN=SPRR2E PE=2 SV=2 - [SPR2E_HUMAN]	60.1931	43.06	6	2	2	2	9.49588e+06	72	7.84959	8.30908
RPL31	60S ribosomal protein L31 OS=Homo sapiens GN=RPL31 PE=1 SV=1 - [B8ZZK4_HUMAN]	59.6524	20.25	6	2	2	2	3.92807e+06	79	8.98201	10.8872
CDK4	Cyclin-dependent kinase 4 (Fragment) OS=Homo sapiens GN=CDK4 PE=1 SV=1 - [F8VXD2_HUMAN]	58.5072	15.91	67	2	2	2	2.55141e+06	132	14.8907	5.84619
PSMB1	Proteasome subunit beta type-1 OS=Homo sapiens GN=PSMB1 PE=1 SV=2 - [PSB1_HUMAN]	58.4921	9.96	1	2	2	2	1.14716e+06	241	26.4724	8.1333
RAN P	GTP-binding nuclear protein Ran (Fragment) OS=Homo sapiens GN=RAN PE=1 SV=1 - [H0YFC6_HUMAN]	58.2497	21.36	5	2	2	2	2.66611e+06	103	11.6712	10.3306
PCNA	Proliferating cell nuclear antigen OS=Homo sapiens GN=PCNA PE=1 SV=1 - [PCNA_HUMAN]	57.8235	5.75	1	2	2	2	1.61454e+06	261	28.7503	4.69092
RPS29	40S ribosomal protein S29 OS=Homo sapiens GN=RPS29 PE=1 SV=2 - [RS29_HUMAN]	57.1779	32.14	2	2	2	2	1.42039e+07	56	6.6723	10.1255
SNRPD	Small nuclear ribonucleoprotein Sm D3 OS=Homo sapiens GN=SNRPD3 PE=1 SV=1 - [SMD3_HUMAN]	57.0666	23.81	2	2	2	2	3.64616e+06	126	13.9073	10.3159
CTSD	Cathepsin D OS=Homo sapiens GN=CTSD PE=1 SV=1 - [A0A1B0GVP3_HUMAN]	55.6724	4.2	14	2	2	2	1.53589e+06	405	43.6592	6.53662
STIP1	Stress-induced-phosphoprotein 1 OS=Homo sapiens GN=STIP1 PE=1 SV=1 - [STIP1_HUMAN]	55.5924	3.68	1	2	2	2	854984	543	62.5994	6.80029
SDHA	Succinate dehydrogenase [ubiquinone] flavoprotein subunit, mitochondrial OS=Homo sapiens GN=SDHA PE=1 SV=1 - [D6RFM5_HUMAN]	54.9861	4.12	3	2	2	2	988710	583	63.5267	7.23975
GSPT1	Eukaryotic peptide chain release factor GTP-binding subunit ERF3A (Fragment) OS=Homo sapiens GN=GSPT1 PE=1 SV=1 - [H3BR35_HUMAN]	54.2224	3.79	3	2	2	2	1.722e+06	475	52.9087	5.63037
SERPI	Serpin B12 OS=Homo sapiens GN=SERPINB12 PE=1 SV=1 - [SPB12_HUMAN]	54.1117	5.93	1	2	2	2	7.42521e+06	405	46.2471	5.52881
SPRR1	Cornifin-B OS=Homo sapiens GN=SPRR1B PE=1 SV=2 - [SPR1B_HUMAN]	53.5524	26.97	2	2	2	2	5.17461e+06	89	9.88093	8.48486
PHB2	Prohibitin-2 OS=Homo sapiens GN=PHB2 PE=1 SV=1 - [F5GY37_HUMAN]	53.5024	8.61	5	2	2	2	1.46324e+06	267	29.705	9.87646
WRNIP	ATPase WRNIP1 OS=Homo sapiens GN=WRNIP1 PE=1 SV=2 - [WRIP1_HUMAN]	53.2027	3.31	1	2	2	2	771530	665	72.0878	6.1001
RPS17	40S ribosomal protein S17 OS=Homo sapiens GN=RPS17 PE=1 SV=2 - [RS17_HUMAN]	53.182	16.3	4	2	2	2	2.02079e+06	135	15.5404	9.84717
CPSF7	Cleavage and polyadenylation-specificity factor subunit 7 (Fragment) OS=Homo sapiens GN=CPSF7 PE=1 SV=8 - [J3QT54_HUMAN]	53.0724	9.8	14	2	2	2	1.23744e+06	204	22.6063	4.99561
AIFM1	Apoptosis-inducing factor 1, mitochondrial OS=Homo sapiens GN=AIFM1 PE=1 SV=1 - [AIFM1_HUMAN]	52.7324	3.92	1	2	2	2	1.56565e+06	613	66.8589	8.95361
GSDMA	Gasdermin-A (Fragment) OS=Homo sapiens GN=GSDMA PE=1 SV=8 - [J3KRG2_HUMAN]	52.2359	14.56	2	2	2	2	1.50191e+06	158	17.7801	6.02393
NPM1	Nucleophosmin OS=Homo sapiens GN=NPM1 PE=1 SV=2 - [NPM_HUMAN]	51.7881	5.44	7	2	2	2	3.02641e+06	294	32.5548	4.77979
DBN1	Drebrin OS=Homo sapiens GN=DBN1 PE=1 SV=4 - [DREB_HUMAN]	51.3841	5.55	3	2	2	2	1.27409e+06	649	71.3854	4.44971
ERP29	Endoplasmic reticulum resident protein 29 OS=Homo sapiens GN=ERP29 PE=1 SV=4 - [ERP29_HUMAN]	50.5971	8.43	2	2	2	2	767882	261	28.9752	7.31299
H1FX	Histone H1x OS=Homo sapiens GN=H1FX PE=1 SV=1 - [H1X_HUMAN]	50.3917	15.49	1	2	2	2	1.3531e+06	213	22.4735	10.7554
RPL39	60S ribosomal protein L39 OS=Homo sapiens GN=RPL39 PE=1 SV=2 - [RL39_HUMAN]	49.9701	19.61	2	2	2	3	9.50053e+06	51	6.40265	12.5571
SLIRP	SRA stem-loop-interacting RNA-binding protein, mitochondrial OS=Homo sapiens GN=SLIRP PE=1 SV=1 - [A0A087WUN7_HUMAN]	49.3436	26.09	7	2	2	2	2.27598e+06	92	10.3463	10.228
PEBP1	Phosphatidylethanolamine-binding protein 1 OS=Homo sapiens GN=PEBP1 PE=1 SV=3 - [PEBP1_HUMAN]	48.1204	14.97	1	2	2	2	1.15205e+06	187	21.0437	7.53271
WDR82	WD repeat-containing protein 82 OS=Homo sapiens GN=WDR82 PE=1 SV=1 - [WDR82_HUMAN]	48.0752	3.51	35	2	2	4	1.03732e+07	313	35.0565	7.69385
PIGR	Polymeric immunoglobulin receptor OS=Homo sapiens GN=PIGR PE=1 SV=4 - [PIGR_HUMAN]	46.1534	3.14	1	2	2	3	890283	764	83.2317	5.74463
RPS23	40S ribosomal protein S23 OS=Homo sapiens GN=RPS23 PE=1 SV=3 - [RS23_HUMAN]	45.6794	15.38	5	2	2	2	2.52687e+06	143	15.7977	10.4917
RPS9	40S ribosomal protein S9 OS=Homo sapiens GN=RPS9 PE=1 SV=3 - [RS9_HUMAN]	44.3724	9.79	3	2	2	2	1.59767e+06	194	22.5776	10.6528
PSMC2	26S protease regulatory subunit 7 OS=Homo sapiens GN=PSMC2 PE=1 SV=3 - [PRS7_HUMAN]	44.1163	5.77	1	2	2	2	803437	433	48.6031	5.94775
PSMA6	Proteasome subunit alpha type OS=Homo sapiens GN=PSMA6 PE=1 SV=1 - [G3V295_HUMAN]	43.3121	9.36	5	2	2	2	1.79341e+06	203	22.8273	8.32373
MTHFD	Bifunctional methylenetetrahydrofolate dehydrogenase/cyclohydrolase, mitochondrial OS=Homo sapiens GN=MTHFD2 PE=1 SV=1 - [B9A062_HUMAN]	42.8523	9.91	2	2	2	2	1.64518e+06	222	23.852	9.75928
CLTC	Clathrin heavy chain 1 OS=Homo sapiens GN=CLTC PE=1 SV=5 - [CLH1_HUMAN]	42.3081	1.19	2	2	2	2	744231	1675	191.493	5.69385
SLC25	Calcium-binding mitochondrial carrier protein SCaMC-1 OS=Homo sapiens GN=SLC25A24 PE=1 SV=2 - [SCMC1_HUMAN]	41.9624	4.4	1	2	2	2	665221	477	53.3203	6.32861
POLDI	Polymerase delta-interacting protein 2 OS=Homo sapiens GN=POLDIP2 PE=1 SV=1 - [B4DEM9_HUMAN]	41.7512	6.86	2	2	2	2	1.55557e+06	350	39.847	8.42627
SLC25	Tricarboxylate transport protein, mitochondrial OS=Homo sapiens GN=SLC25A1 PE=1 SV=2 - [TXTP_HUMAN]	41.3833	7.72	2	2	2	2	1.7863e+06	311	33.991	9.89111
CALD1	Caldesmon (Fragment) OS=Homo sapiens GN=CALD1 PE=1 SV=1 - [C9J813_HUMAN]	38.9678	4.58	4	2	2	2		459	54.1265	5.71924
TKT P	Transketolase OS=Homo sapiens GN=TKT PE=1 SV=1 - [A0A0B4J1R6_HUMAN]	36.8596	6.56	2	2	2	2	2.44287e+06	457	49.8789	7.91357
KRT6C	Keratin, type II cytoskeletal 6C OS=Homo sapiens GN=KRT6C PE=1 SV=3 - [K2C6C_HUMAN]	1347.72	53.01	12	1	38	55	2.70397e+08	564	59.9883	8.00146
ACTC1	Actin, alpha cardiac muscle 1 OS=Homo sapiens GN=ACTC1 PE=1 SV=1 - [ACTC_HUMAN]	764.197	31.56	11	1	13	31	1.16127e+08	377	41.9919	5.38916
MYH14	Myosin-14 OS=Homo sapiens GN=MYH14 PE=1 SV=2 - [MYH14_HUMAN]	458.658	5.86	14	1	14	18	4.32091e+07	1995	227.732	5.60498
DKFZp	Epididymis luminal protein 189 OS=Homo sapiens GN=DKFZp686J1372 PE=1 SV=1 - [Q5HYB6_HUMAN]	388.347	48.71	4	1	15	16	9.1457e+06	232	27.1588	4.7417
EML2	Echinoderm microtubule-associated protein-like 2 OS=Homo sapiens GN=EML2 PE=1 SV=1 - [A0A0C4DGQ7_HUMAN]	286.369	6.56	14	1	4	16	5.34725e+08	427	46.6144	6.56592
HIST1	Histone H1.2 OS=Homo sapiens GN=HIST1H1C PE=1 SV=2 - [H12_HUMAN]	279.268	27.7	4	1	8	9	3.35674e+07	213	21.3517	10.9312
HIST1	Histone H1.3 OS=Homo sapiens GN=HIST1H1D PE=1 SV=2 - [H13_HUMAN]	229.923	23.53	4	1	8	8	3.26329e+07	221	22.3363	11.019
TPM1	Tropomyosin 1 (Alpha), isoform CRA_f OS=Homo sapiens GN=TPM1 PE=1 SV=1 - [Q6ZN40_HUMAN]	220.084	23.31	11	1	10	10	8.98575e+06	326	37.4301	4.71631
SLC25	ADP/ATP translocase 3 OS=Homo sapiens GN=SLC25A6 PE=1 SV=4 - [ADT3_HUMAN]	208.591	17.79	4	1	5	10	4.12936e+07	298	32.8452	9.74463
IGHG3	Ig gamma-3 chain C region (Fragment) OS=Homo sapiens GN=IGHG3 PE=1 SV=1 - [A0A075B6N8_HUMAN]	152.567	16.45	4	1	6	6	2.35998e+07	377	41.2993	7.89893
KRT84	Keratin, type II cuticular Hb4 OS=Homo sapiens GN=KRT84 PE=2 SV=2 - [KRT84_HUMAN]	145.03	7	8	1	5	8	7.53328e+07	600	64.8015	7.56201
YWHAQ	14-3-3 protein theta (Fragment) OS=Homo sapiens GN=YWHAQ PE=1 SV=1 - [E9PG15_HUMAN]	137.605	23.49	14	1	4	4	1.0221e+07	149	17.0376	5.78271
CHTOP	Chromatin target of PRMT1 protein OS=Homo sapiens GN=CHTOP PE=1 SV=1 - [A0A087X1B7_HUMAN]	137.302	17.11	3	1	1	2	789970	76	8.51457	12.0151
IGKC	Ig kappa chain C region OS=Homo sapiens GN=IGKC PE=1 SV=1 - [IGKC_HUMAN]	111.78	18.87	2	1	1	2	9.06304e+06	106	11.6017	5.87158
PCBP1	Poly(rC)-binding protein 1 OS=Homo sapiens GN=PCBP1 PE=1 SV=2 - [PCBP1_HUMAN]	104.891	12.64	2	1	3	3	1.84931e+06	356	37.4739	7.09326
HACD3	Very-long-chain (3R)-3-hydroxyacyl-CoA dehydratase (Fragment) OS=Homo sapiens GN=HACD3 PE=1 SV=1 - [H3BMZ1_HUMAN]	94.01	10.07	5	1	1	1	2.75864e+06	139	16.1533	5.17334
SFXN4	Sideroflexin-4 OS=Homo sapiens GN=SFXN4 PE=1 SV=1 - [SFXN4_HUMAN]	81.16	4.15	1	1	1	1	1.14606e+06	337	37.9738	9.18799
SNRPF	Small nuclear ribonucleoprotein F OS=Homo sapiens GN=SNRPF PE=1 SV=1 - [RUXF_HUMAN]	80.77	15.12	1	1	1	2	794809	86	9.71878	4.66553
PDIA6	Protein disulfide-isomerase A6 OS=Homo sapiens GN=PDIA6 PE=1 SV=1 - [PDIA6_HUMAN]	79.29	3.41	1	1	1	1	1.03181e+06	440	48.0913	5.08447
UQCRH	Cytochrome b-c1 complex subunit 6, mitochondrial OS=Homo sapiens GN=UQCRH PE=1 SV=2 - [QCR6_HUMAN]	76.43	19.78	1	1	1	1	809245	91	10.7319	4.43701
RPL27	60S ribosomal protein L27a OS=Homo sapiens GN=RPL27A PE=1 SV=1 - [E9PJD9_HUMAN]	76.34	12.09	4	1	1	1	8.63584e+06	91	10.1206	10.2134
HBA1	Hemoglobin subunit alpha OS=Homo sapiens GN=HBA1 PE=1 SV=2 - [HBA_HUMAN]	75.4717	10.56	1	1	1	2	6.58829e+06	142	15.2479	8.67529
RPS15	40S ribosomal protein S15 (Fragment) OS=Homo sapiens GN=RPS15 PE=1 SV=1 - [S4R456_HUMAN]	73.3817	17.65	8	1	1	2	4.00958e+06	68	8.02147	11.4731
FAF2	FAS-associated factor 2 OS=Homo sapiens GN=FAF2 PE=1 SV=2 - [FAF2_HUMAN]	73.1	2.7	1	1	1	1	1.94163e+06	445	52.5905	5.61768
MCM5	DNA helicase OS=Homo sapiens GN=MCM5 PE=1 SV=1 - [B1AHB1_HUMAN]	73.1	1.88	2	1	1	1	1.98367e+06	691	77.5437	8.60205
XPO1	Exportin-1 OS=Homo sapiens GN=XPO1 PE=1 SV=1 - [XPO1_HUMAN]	72.67	1.4	1	1	1	1	940878	1071	123.306	6.06201
EIF2S	Eukaryotic translation initiation factor 2 subunit 1 OS=Homo sapiens GN=EIF2S1 PE=1 SV=3 - [IF2A_HUMAN]	72.53	3.81	1	1	1	1	1.32092e+06	315	36.0894	5.08447
KRT36	Keratin, type I cuticular Ha6 OS=Homo sapiens GN=KRT36 PE=2 SV=1 - [KRT36_HUMAN]	72.0937	3.21	5	1	2	4	1.62474e+08	467	52.214	4.94482
SKP1	S-phase kinase-associated protein 1 OS=Homo sapiens GN=SKP1 PE=1 SV=1 - [E5RJR5_HUMAN]	70.34	7.36	2	1	1	1	965262	163	18.7083	4.70361
RPS6	40S ribosomal protein S6 OS=Homo sapiens GN=RPS6 PE=1 SV=1 - [A2A3R5_HUMAN]	69.82	5.5	2	1	1	1	2.50987e+06	218	24.953	11.1362
RPL19	Ribosomal protein L19 OS=Homo sapiens GN=RPL19 PE=1 SV=1 - [J3QR09_HUMAN]	68.14	4.66	3	1	1	1	2.72035e+06	193	23.1201	11.4731
NACA	Nascent polypeptide-associated complex subunit alpha (Fragment) OS=Homo sapiens GN=NACA PE=1 SV=1 - [F8W1N5_HUMAN]	67.02	21.13	7	1	1	1	1.39488e+06	71	7.80827	9.62744
PHB P	Prohibitin (Fragment) OS=Homo sapiens GN=PHB PE=1 SV=1 - [C9JZ20_HUMAN]	66.96	4.98	5	1	1	1	1.22329e+06	201	22.2569	5.96045
DSTN	Destrin OS=Homo sapiens GN=DSTN PE=1 SV=1 - [F6RFD5_HUMAN]	63.41	8.15	2	1	1	1	1.69097e+06	135	15.3869	8.5874
RPL37	60S ribosomal protein L37a OS=Homo sapiens GN=RPL37A PE=1 SV=1 - [C9J4Z3_HUMAN]	62.2	26.47	2	1	1	1	1.70067e+06	68	7.61894	10.0083
LANCL	LanC-like protein 1 OS=Homo sapiens GN=LANCL1 PE=1 SV=1 - [F8WDS9_HUMAN]	61.26	14.63	3	1	1	1	4.31976e+06	82	9.27676	9.99365
SF3B4	Splicing factor 3B subunit 4 OS=Homo sapiens GN=SF3B4 PE=1 SV=1 - [SF3B4_HUMAN]	60.99	3.3	1	1	1	1	560891	424	44.3571	8.55811
TMOD3	Tropomodulin-3 (Fragment) OS=Homo sapiens GN=TMOD3 PE=1 SV=1 - [H0YKU1_HUMAN]	59.72	5.88	3	1	1	1	1.0272e+06	187	20.888	7.43018
RPL17	60S ribosomal protein L17 (Fragment) OS=Homo sapiens GN=RPL17 PE=3 SV=1 - [J3KSJ0_HUMAN]	58.99	17.86	10	1	1	1	1.8395e+06	56	6.50046	10.3452
RNPS1	RNA binding protein S1, serine-rich domain, isoform CRA_c OS=Homo sapiens GN=RNPS1 PE=1 SV=1 - [H3BPG5_HUMAN]	58.92	11.72	6	1	1	1	2.48003e+06	128	15.0988	11.8687
NDUFS	NADH dehydrogenase [ubiquinone] iron-sulfur protein 3, mitochondrial OS=Homo sapiens GN=NDUFS3 PE=1 SV=1 - [NDUS3_HUMAN]	58.7	4.92	1	1	1	1	1.69602e+06	264	30.2227	7.50342
RPL3	60S ribosomal protein L3 OS=Homo sapiens GN=RPL3 PE=1 SV=1 - [F8WCR1_HUMAN]	58.57	5	4	1	1	1	1.44795e+06	180	19.7554	9.94971
LCN1P	Putative lipocalin 1-like protein 1 OS=Homo sapiens GN=LCN1P1 PE=5 SV=1 - [LC1L1_HUMAN]	58.54	6.79	2	1	1	1	3.47619e+06	162	17.907	4.99561
NDUFA	Cytochrome c oxidase subunit NDUFA4 OS=Homo sapiens GN=NDUFA4 PE=1 SV=1 - [NDUA4_HUMAN]	58.24	14.81	1	1	1	1	770286	81	9.36391	9.37842
RPL22	60S ribosomal protein L22-like 1 OS=Homo sapiens GN=RPL22L1 PE=1 SV=1 - [C9JYQ9_HUMAN]	58.0134	9.92	3	1	1	2	3.01579e+06	121	14.4695	9.37842
ZCCHC	Zinc finger CCHC domain-containing protein 10 OS=Homo sapiens GN=ZCCHC10 PE=1 SV=1 - [B3KVL5_HUMAN]	57.04	7.53	2	1	1	1	1.36832e+06	186	20.2958	7.88428
IGLC2	Ig lambda-2 chain C regions (Fragment) OS=Homo sapiens GN=IGLC2 PE=4 SV=1 - [A0A075B6K9_HUMAN]	56.8466	23.58	5	1	2	2	8.83231e+06	106	11.3395	7.23975
IGKV3	Protein IGKV3D-11 (Fragment) OS=Homo sapiens GN=IGKV3D-11 PE=4 SV=6 - [A0A0A0MRZ8_HUMAN]	56.74	7.83	2	1	1	1	1.25679e+06	115	12.6173	5.2876
CPT1A	Carnitine O-palmitoyltransferase 1, liver isoform OS=Homo sapiens GN=CPT1A PE=1 SV=2 - [CPT1A_HUMAN]	56.19	1.81	1	1	1	1	833440	773	88.3107	8.646
NDUFV	NADH dehydrogenase [ubiquinone] flavoprotein 1, mitochondrial (Fragment) OS=Homo sapiens GN=NDUFV1 PE=1 SV=1 - [E9PPS5_HUMAN]	55.98	13.33	6	1	1	1	1.47307e+06	75	8.27137	9.99365
COX6C	Cytochrome c oxidase subunit 6C OS=Homo sapiens GN=COX6C PE=1 SV=2 - [COX6C_HUMAN]	54.79	10.67	1	1	1	1	1.64923e+06	75	8.77569	10.3892
DDX1	ATP-dependent RNA helicase DDX1 OS=Homo sapiens GN=DDX1 PE=1 SV=1 - [A0A087X2G1_HUMAN]	54.6	1.67	3	1	1	1	1.07746e+06	659	73.9284	7.75244
HNRNP	Heterogeneous nuclear ribonucleoprotein A1 (Fragment) OS=Homo sapiens GN=HNRNPA1 PE=1 SV=1 - [H0YH80_HUMAN]	54.45	9.42	3	1	1	1	650614	191	19.4599	9.80322
UHRF1	UHRF1-binding protein 1-like OS=Homo sapiens GN=UHRF1BP1L PE=1 SV=1 - [A0A0C4DGH6_HUMAN]	53.85	0.54	4	1	1	1	4.43268e+06	1114	124.875	5.97314
SSR4	Translocon-associated protein subunit delta OS=Homo sapiens GN=SSR4 PE=1 SV=1 - [A6NLM8_HUMAN]	53.82	7.43	2	1	1	1	1.07932e+06	148	16.2353	5.74463
SERPI	Serpin H1 (Fragment) OS=Homo sapiens GN=SERPINH1 PE=1 SV=1 - [E9PQ34_HUMAN]	53.11	10.56	10	1	1	1	440380	142	15.2919	8.83643
CWC22	Pre-mRNA-splicing factor CWC22 homolog (Fragment) OS=Homo sapiens GN=CWC22 PE=1 SV=1 - [B7WP74_HUMAN]	53.02	1.48	2	1	1	1	249427	745	85.5238	5.70654
FBXO2	F-box only protein 28 OS=Homo sapiens GN=FBXO28 PE=1 SV=1 - [FBX28_HUMAN]	52.77	3.8	1	1	1	1	1.07384e+06	368	41.1234	9.5542
BPIFA	BPI fold-containing family A member 1 OS=Homo sapiens GN=BPIFA1 PE=1 SV=1 - [BPIA1_HUMAN]	52.73	7.42	1	1	1	1	2.98525e+06	256	26.6959	5.75732
TRAJ5	Protein TRAJ56 (Fragment) OS=Homo sapiens GN=TRAJ56 PE=1 SV=1 - [A0A075B6Z2_HUMAN]	52.5415	38.1	1	1	1	7	5.19223e+09	21	2.21916	10.2866
ISOC2	Isochorismatase domain-containing protein 2 (Fragment) OS=Homo sapiens GN=ISOC2 PE=1 SV=8 - [K7ENV7_HUMAN]	51.14	8.62	3	1	1	1	2.59701e+06	174	18.896	7.75244
HNRNP	Heterogeneous nuclear ribonucleoprotein U OS=Homo sapiens GN=HNRNPU PE=1 SV=6 - [HNRPU_HUMAN]	50.88	2.18	1	1	1	1	1.04694e+06	825	90.528	5.99854
YBX3	Y-box-binding protein 3 OS=Homo sapiens GN=YBX3 PE=1 SV=4 - [YBOX3_HUMAN]	50.6397	9.14	3	1	2	2	1.60799e+06	372	40.066	9.77393
ARF5	ADP-ribosylation factor 5 (Fragment) OS=Homo sapiens GN=ARF5 PE=1 SV=1 - [C9J1Z8_HUMAN]	50.32	6.67	5	1	1	1	869524	150	17.0959	7.34229
PSMC3	26S protease regulatory subunit 6A (Fragment) OS=Homo sapiens GN=PSMC3 PE=1 SV=2 - [E9PKD5_HUMAN]	50.06	3.22	4	1	1	1	801784	311	34.5923	5.33838
BLMH	Bleomycin hydrolase (Fragment) OS=Homo sapiens GN=BLMH PE=1 SV=1 - [K7ESE8_HUMAN]	49.67	4.76	4	1	1	1	3.8921e+06	231	26.7211	6.78564
SNW1	SNW domain-containing protein 1 OS=Homo sapiens GN=SNW1 PE=1 SV=1 - [G3V4X8_HUMAN]	48.96	3.74	3	1	1	1	333106	374	43.3051	9.70068
ARPC4	Actin-related protein 2/3 complex subunit 4 OS=Homo sapiens GN=ARPC4 PE=4 SV=1 - [F8WDD7_HUMAN]	48.94	9.73	5	1	1	1		113	13.049	9.51025
CBS P	Cystathionine beta-synthase (Fragment) OS=Homo sapiens GN=CBS PE=1 SV=1 - [H7C2H4_HUMAN]	48.59	4.46	2	1	1	1	458489	224	24.7388	7.62061
SLPI	Antileukoproteinase OS=Homo sapiens GN=SLPI PE=1 SV=2 - [SLPI_HUMAN]	48.12	9.09	1	1	1	1	2.47443e+06	132	14.3159	8.74854
TGM1	Protein-glutamine gamma-glutamyltransferase K OS=Homo sapiens GN=TGM1 PE=1 SV=4 - [TGM1_HUMAN]	47.52	1.47	1	1	1	1	697010	817	89.7303	6.03662
LSM4	U6 snRNA-associated Sm-like protein LSm4 OS=Homo sapiens GN=LSM4 PE=1 SV=1 - [M0QXB0_HUMAN]	47.09	10.14	3	1	1	1	2186723	69	7.82494	8.06006
MGST3	Microsomal glutathione S-transferase 3 OS=Homo sapiens GN=MGST3 PE=1 SV=1 - [MGST3_HUMAN]	47	9.21	2	1	1	1	1.3382e+06	152	16.5056	9.37842
CPNE3	Copine-3 OS=Homo sapiens GN=CPNE3 PE=1 SV=1 - [CPNE3_HUMAN]	46.64	1.68	9	1	1	1	469627	537	60.0921	5.84619
SARS	Serine--tRNA ligase, cytoplasmic OS=Homo sapiens GN=SARS PE=1 SV=3 - [SYSC_HUMAN]	46.24	1.56	2	1	1	1	397111	514	58.7401	6.43018
MRPL1	39S ribosomal protein L14, mitochondrial OS=Homo sapiens GN=MRPL14 PE=1 SV=1 - [RM14_HUMAN]	46.14	9.66	1	1	1	1	2.55225e+06	145	15.9374	10.2427
FAU P	40S ribosomal protein S30 OS=Homo sapiens GN=FAU PE=1 SV=1 - [RS30_HUMAN]	45.73	16.95	2	1	1	2	2.48182e+07	59	6.64382	12.147
PSMD1	26S proteasome non-ATPase regulatory subunit 14 OS=Homo sapiens GN=PSMD14 PE=1 SV=1 - [PSDE_HUMAN]	45.67	4.19	1	1	1	1	1.41313e+06	310	34.5546	6.52197
ACTR2	ARP2 actin-related protein 2 homolog (Yeast), isoform CRA_d OS=Homo sapiens GN=ACTR2 PE=1 SV=2 - [F5H6T1_HUMAN]	44.94	3.24	2	1	1	1	912243	339	38.8172	6.26514
RPL24	60S ribosomal protein L24 OS=Homo sapiens GN=RPL24 PE=1 SV=1 - [C9JXB8_HUMAN]	44.29	10.74	3	1	1	1	2.33395e+06	121	14.3598	11.312
G3BP1	Ras GTPase-activating protein-binding protein 1 OS=Homo sapiens GN=G3BP1 PE=1 SV=1 - [G3BP1_HUMAN]	44.28	2.36	1	1	1	1	645795	466	52.1321	5.51611
LUC7L	LUC7-like (S. cerevisiae) OS=Homo sapiens GN=LUC7L PE=1 SV=1 - [A8MYV2_HUMAN]	43.783	8.46	5	1	2	2	1.76682e+06	272	32.4279	10.2866
CWC27	Peptidyl-prolyl cis-trans isomerase CWC27 homolog OS=Homo sapiens GN=CWC27 PE=1 SV=1 - [CWC27_HUMAN]	43.73	2.54	1	1	1	1	1.96517e+06	472	53.8142	5.79541
B2M P	Beta-2-microglobulin OS=Homo sapiens GN=B2M PE=1 SV=2 - [F5H6I0_HUMAN]	43.61	5.94	2	1	1	1	348537	101	11.725	6.30322
PCDHA	Protocadherin alpha-C2 OS=Homo sapiens GN=PCDHAC2 PE=2 SV=1 - [PCDC2_HUMAN]	43.16	0.7	1	1	1	1	8.56754e+06	1007	109.383	5.41455
ANKHD	Ankyrin repeat and KH domain-containing protein 1 (Fragment) OS=Homo sapiens GN=ANKHD1 PE=1 SV=1 - [D6RHC4_HUMAN]	43.08	1.9	3	1	1	1	2.81561e+06	368	37.5012	4.48779
RNH1	Ribonuclease inhibitor (Fragment) OS=Homo sapiens GN=RNH1 PE=1 SV=1 - [E9PMJ3_HUMAN]	42.8	7.94	4	1	1	1	337868	189	20.4623	4.729
CPVL	Probable serine carboxypeptidase CPVL (Fragment) OS=Homo sapiens GN=CPVL PE=1 SV=1 - [H7C0X5_HUMAN]	42.68	4.44	2	1	1	1	2.62548e+06	180	21.1727	7.03467
ART4	NAD(P)(+)--arginine ADP-ribosyltransferase (Fragment) OS=Homo sapiens GN=ART4 PE=1 SV=1 - [H7C2G2_HUMAN]	42.46	2.56	2	1	1	1	2.92917e+06	273	31.491	8.57275
ACTR1	Alpha-centractin OS=Homo sapiens GN=ACTR1A PE=1 SV=1 - [A0A1B0GVS3_HUMAN]	42.43	9.95	3	1	1	1	1.1602e+06	221	24.9407	6.21436
SRSF3	Serine/arginine-rich-splicing factor 3 OS=Homo sapiens GN=SRSF3 PE=1 SV=1 - [A0A087X2D0_HUMAN]	42.16	9.47	2	1	1	1	8.50129e+06	95	10.314	5.13525
TMPO	Lamina-associated polypeptide 2, isoforms beta/gamma (Fragment) OS=Homo sapiens GN=TMPO PE=1 SV=1 - [H0YJH7_HUMAN]	42.09	6.75	4	1	1	1	1.24926e+06	237	26.8501	9.30518
COPE	Coatomer subunit epsilon OS=Homo sapiens GN=COPE PE=1 SV=1 - [M0R061_HUMAN]	41.99	14.38	3	1	1	1	3.45856e+06	146	16.4422	9.75928
NCCRP	F-box only protein 50 OS=Homo sapiens GN=NCCRP1 PE=1 SV=1 - [FBX50_HUMAN]	41.96	4	1	1	1	1	1.64211e+06	275	30.8279	6.62451
SNRPE	Small nuclear ribonucleoprotein E OS=Homo sapiens GN=SNRPE PE=1 SV=1 - [RUXE_HUMAN]	41.79	11.96	1	1	1	1	4.15158e+06	92	10.7966	9.43701
RPL29	60S ribosomal protein L29 OS=Homo sapiens GN=RPL29 PE=1 SV=2 - [RL29_HUMAN]	41.46	9.43	1	1	1	1	4.88795e+06	159	17.7411	11.6636
BPIFB	BPI fold-containing family B member 1 OS=Homo sapiens GN=BPIFB1 PE=1 SV=1 - [BPIB1_HUMAN]	41.03	2.69	1	1	1	1	931862	484	52.4085	7.2251
MSN P	Moesin OS=Homo sapiens GN=MSN PE=1 SV=3 - [MOES_HUMAN]	40.82	1.56	4	1	1	1	797279	577	67.7778	6.40479
LRRFI	Leucine-rich repeat flightless-interacting protein 2 (Fragment) OS=Homo sapiens GN=LRRFIP2 PE=1 SV=1 - [C9JSU1_HUMAN]	40.66	6.67	2	1	1	1	623581	225	25.9659	5.17334
FHL1	Four and a half LIM domains protein 1 (Fragment) OS=Homo sapiens GN=FHL1 PE=1 SV=1 - [A0A0D9SFI6_HUMAN]	40.36	7.48	10	1	1	1	3.40954e+06	147	16.8128	8.20654
S100A	Protein S100-A16 OS=Homo sapiens GN=S100A16 PE=1 SV=1 - [S10AG_HUMAN]	40.33	11.65	1	1	1	1	517776	103	11.794	6.78564
SNRPC	U1 small nuclear ribonucleoprotein C OS=Homo sapiens GN=SNRPC PE=1 SV=1 - [RU1C_HUMAN]	40.21	11.32	2	1	1	1	1.23014e+06	159	17.3812	9.67139
KHDRB	KH domain-containing, RNA-binding, signal transduction-associated protein 1 OS=Homo sapiens GN=KHDRBS1 PE=1 SV=1 - [KHDR1_HUMAN]	39.91	3.16	1	1	1	1	1.25203e+06	443	48.1972	8.66064
GARS	Glycine--tRNA ligase (Fragment) OS=Homo sapiens GN=GARS PE=1 SV=1 - [H7C443_HUMAN]	39.25	12.99	2	1	1	1	496087	77	8.97057	5.14795
CAT P	Catalase OS=Homo sapiens GN=CAT PE=1 SV=3 - [CATA_HUMAN]	39.15	2.47	1	1	1	1	727747	527	59.7188	7.38623
SNRNP	U5 small nuclear ribonucleoprotein 200 kDa helicase OS=Homo sapiens GN=SNRNP200 PE=1 SV=2 - [U520_HUMAN]	38.93	0.42	1	1	1	1	546394	2136	244.353	6.06201
LOR P	Loricrin OS=Homo sapiens GN=LOR PE=1 SV=2 - [LORI_HUMAN]	38.8	2.56	1	1	1	1	1.81728e+06	312	25.7445	8.08936
HDAC1	Histone deacetylase 1 (Fragment) OS=Homo sapiens GN=HDAC1 PE=1 SV=1 - [Q5TEE2_HUMAN]	38.3	5.69	3	1	1	1	1.36683e+06	211	24.529	8.30908
MT-CO	Cytochrome c oxidase subunit 2 OS=Homo sapiens GN=MT-CO2 PE=1 SV=1 - [COX2_HUMAN]	37.83	3.08	1	1	1	1		227	25.5482	4.81787
VPS29	Vacuolar protein sorting-associated protein 29 OS=Homo sapiens GN=VPS29 PE=1 SV=1 - [VPS29_HUMAN]	37.65	5.49	2	1	1	1	889388	182	20.4927	6.78564
XP32	Skin-specific protein 32 OS=Homo sapiens GN=XP32 PE=1 SV=1 - [XP32_HUMAN]	37.49	4.8	1	1	1	1	2.9565e+06	250	26.2193	7.97217
HMGCL	3-hydroxymethyl-3-methylglutaryl-CoA lyase, cytoplasmic OS=Homo sapiens GN=HMGCLL1 PE=4 SV=1 - [G5E9S9_HUMAN]	37.3	4.64	6	1	1	1	517787	151	16.4345	5.85889
CPA4	Carboxypeptidase A4 OS=Homo sapiens GN=CPA4 PE=1 SV=1 - [B7Z5J4_HUMAN]	37.28	3.15	2	1	1	1	406663	317	35.6116	7.29834
CKAP4	Cytoskeleton-associated protein 4 OS=Homo sapiens GN=CKAP4 PE=1 SV=2 - [CKAP4_HUMAN]	37.16	3.16	1	1	1	1	1.04575e+06	602	65.9827	5.92236
UBA1	Ubiquitin-like modifier-activating enzyme 1 OS=Homo sapiens GN=UBA1 PE=1 SV=1 - [Q5JRR6_HUMAN]	37.07	2.96	2	1	1	1	534775	506	56.8155	6.23975
IGLC1	Ig lambda-1 chain C regions (Fragment) OS=Homo sapiens GN=IGLC1 PE=4 SV=1 - [A0A075B6K8_HUMAN]	36.9317	23.58	5	1	2	2	5.96878e+06	106	11.3936	7.86963
ARPC3	Actin-related protein 2/3 complex subunit 3 (Fragment) OS=Homo sapiens GN=ARPC3 PE=1 SV=1 - [F8VR50_HUMAN]	36.65	13.1	3	1	1	1		84	9.71999	7.92822
NAP1L	Nucleosome assembly protein 1-like 1 (Fragment) OS=Homo sapiens GN=NAP1L1 PE=1 SV=1 - [F8VRJ2_HUMAN]	36.61	14.91	13	1	1	1	673564	114	13.4918	4.64014
TRA2B	Transformer-2 protein homolog beta (Fragment) OS=Homo sapiens GN=TRA2B PE=1 SV=1 - [H7C2L4_HUMAN]	36.32	9.35	2	1	1	1	754512	107	12.6501	10.5063
PIN1	Peptidyl-prolyl cis-trans isomerase (Fragment) OS=Homo sapiens GN=PIN1 PE=1 SV=1 - [K7EN45_HUMAN]	36.1902	7.78	1	1	1	6		90	9.93686	5.0083
ROCK2	Rho-associated protein kinase 2 OS=Homo sapiens GN=ROCK2 PE=1 SV=1 - [D6REE7_HUMAN]	36.14	1.57	2	1	1	1	2.75093e+06	446	50.695	5.26221
PSMB5	Proteasome subunit beta type-5 (Fragment) OS=Homo sapiens GN=PSMB5 PE=1 SV=1 - [H0YJM8_HUMAN]	36.03	8.47	2	1	1	1	1.31122e+06	118	12.8485	9.56885
NSUN2	tRNA (cytosine(34)-C(5))-methyltransferase OS=Homo sapiens GN=NSUN2 PE=1 SV=2 - [NSUN2_HUMAN]	35.97	1.43	1	1	1	1	818795	767	86.4158	6.771
GATA1	Erythroid transcription factor OS=Homo sapiens GN=GATA1 PE=1 SV=1 - [B7WNQ9_HUMAN]	35.9497	1.8	2	1	1	2	6.60516e+06	334	35.2702	8.29443
CBX8	Chromobox protein homolog 8 OS=Homo sapiens GN=CBX8 PE=1 SV=3 - [CBX8_HUMAN]	35.84	2.31	3	1	1	1	1.81084e+06	389	43.3694	9.90576
RPS7	40S ribosomal protein S7 OS=Homo sapiens GN=RPS7 PE=1 SV=1 - [B5MCP9_HUMAN]	35.81	4.28	2	1	1	1	2.93279e+06	187	21.2988	10.272
DDX6	DDX6 protein OS=Homo sapiens GN=DDX6 PE=1 SV=1 - [Q8IV96_HUMAN]	35.6	5.88	2	1	1	1	940766	187	20.4135	9.05615
SRSF5	Serine/arginine-rich-splicing factor 5 OS=Homo sapiens GN=SRSF5 PE=1 SV=1 - [B4DJK0_HUMAN]	35.54	7.26	6	1	1	1	1.55875e+06	124	14.4283	10.0815
PAAF1	Proteasomal ATPase-associated factor 1 OS=Homo sapiens GN=PAAF1 PE=1 SV=2 - [PAAF1_HUMAN]	35.49	3.06	2	1	1	1	512957	392	42.163	6.31592
CACYB	Calcyclin-binding protein OS=Homo sapiens GN=CACYBP PE=1 SV=2 - [CYBP_HUMAN]	35.44	3.07	1	1	1	1	1.33179e+06	228	26.1936	8.25049
PARK7	Protein deglycase DJ-1 OS=Homo sapiens GN=PARK7 PE=1 SV=1 - [K7ELW0_HUMAN]	35.38	4.14	2	1	1	1	1.2652e+06	169	17.8985	7.86963
RTP3	Receptor-transporting protein 3 OS=Homo sapiens GN=RTP3 PE=1 SV=1 - [RTP3_HUMAN]	35.29	2.59	1	1	1	1	3860862	232	27.0126	8.6167
HPRT1	Hypoxanthine-guanine phosphoribosyltransferase OS=Homo sapiens GN=HPRT1 PE=1 SV=2 - [HPRT_HUMAN]	35.28	4.59	1	1	1	1	279682	218	24.5636	6.68311
TXNDC	Thioredoxin domain-containing protein 5 OS=Homo sapiens GN=TXNDC5 PE=1 SV=2 - [TXND5_HUMAN]	35.19	2.08	1	1	1	1	511600	432	47.5987	5.97314
PPIB	Peptidyl-prolyl cis-trans isomerase B OS=Homo sapiens GN=PPIB PE=1 SV=2 - [PPIB_HUMAN]	35.15	3.7	1	1	1	1	685920	216	23.7275	9.40771
HNRNP	Heterogeneous nuclear ribonucleoprotein H3 OS=Homo sapiens GN=HNRNPH3 PE=1 SV=2 - [HNRH3_HUMAN]	35.06	3.47	1	1	1	1	877591	346	36.9031	6.87354
XRCC5	X-ray repair cross-complementing protein 5 OS=Homo sapiens GN=XRCC5 PE=1 SV=3 - [XRCC5_HUMAN]	34.99	1.23	1	1	1	1	594923	732	82.6523	5.80811
NBEA	Neurobeachin OS=Homo sapiens GN=NBEA PE=1 SV=1 - [Q5T321_HUMAN]	34.95	0.2	4	1	1	1		2943	327.342	6.16357
PSMA5	Proteasome subunit alpha type-5 OS=Homo sapiens GN=PSMA5 PE=1 SV=3 - [PSA5_HUMAN]	34.85	4.15	1	1	1	1	1.86286e+06	241	26.3942	4.79248
PPA1	Inorganic pyrophosphatase OS=Homo sapiens GN=PPA1 PE=1 SV=1 - [Q5SQT6_HUMAN]	34.85	5.06	2	1	1	1	985378	178	19.9689	5.24951
NDUFA	NADH dehydrogenase [ubiquinone] 1 alpha subcomplex subunit 6 OS=Homo sapiens GN=NDUFA6 PE=1 SV=1 - [R4GN43_HUMAN]	34.71	11.27	3	1	1	1	808876	71	8.50446	9.46631
MDH1	Malate dehydrogenase, cytoplasmic OS=Homo sapiens GN=MDH1 PE=1 SV=1 - [B8ZZ51_HUMAN]	34.7	7.1	3	1	1	1	548260	169	18.6775	5.93506
SCFD1	Sec1 family domain-containing protein 1 OS=Homo sapiens GN=SCFD1 PE=1 SV=1 - [G3V3K9_HUMAN]	34.67	31.25	5	1	1	1	481193	48	5.09372	11.0044
RPN2	Dolichyl-diphosphooligosaccharide--protein glycosyltransferase subunit 2 OS=Homo sapiens GN=RPN2 PE=1 SV=3 - [RPN2_HUMAN]	34.57	1.27	1	1	1	1		631	69.241	5.69385
COPB1	Coatomer subunit beta OS=Homo sapiens GN=COPB1 PE=1 SV=3 - [COPB_HUMAN]	34.54	0.84	1	1	1	1	826678	953	107.074	6.04932
TATDN	Putative deoxyribonuclease TATDN1 (Fragment) OS=Homo sapiens GN=TATDN1 PE=1 SV=1 - [H0YBX2_HUMAN]	34.52	3.47	1	1	1	2	599740	202	22.6534	8.36768
ING5	Inhibitor of growth protein 5 OS=Homo sapiens GN=ING5 PE=1 SV=1 - [A0A1B0GW41_HUMAN]	33.96	2.76	1	1	1	1		254	28.2723	9.1001
HSDL2	Hydroxysteroid dehydrogenase-like protein 2 OS=Homo sapiens GN=HSDL2 PE=1 SV=1 - [HSDL2_HUMAN]	33.95	3.59	1	1	1	1	1.69537e+06	418	45.3655	7.98682
KRTAP	Keratin-associated protein 10-9 OS=Homo sapiens GN=KRTAP10-9 PE=4 SV=1 - [A0A087WT19_HUMAN]	33.93	5.21	6	1	1	1	1.61595e+06	192	19.705	7.44482
EIF3F	Eukaryotic translation initiation factor 3 subunit F OS=Homo sapiens GN=EIF3F PE=1 SV=1 - [EIF3F_HUMAN]	33.92	3.08	1	1	1	1	1.57014e+06	357	37.5402	5.45264
FOXE1	Forkhead box protein E1 OS=Homo sapiens GN=FOXE1 PE=1 SV=3 - [FOXE1_HUMAN]	33.8049	1.88	1	1	1	2	2.21008e+07	373	38.052	9.5835
SRRT	Serrate RNA effector molecule homolog (Fragment) OS=Homo sapiens GN=SRRT PE=1 SV=1 - [H7C3A1_HUMAN]	33.8	2	2	1	1	1	748266	499	56.698	6.30322
GART	Trifunctional purine biosynthetic protein adenosine-3 OS=Homo sapiens GN=GART PE=1 SV=1 - [PUR2_HUMAN]	33.74	1.09	1	1	1	1	494196	1010	107.699	6.69775
PAX8	Paired box protein Pax-8 (Fragment) OS=Homo sapiens GN=PAX8 PE=4 SV=1 - [H0YJZ5_HUMAN]	33.66	9.18	1	1	1	1	1.27494e+06	98	10.029	10.0962
ARGLU	Arginine and glutamate-rich protein 1 OS=Homo sapiens GN=ARGLU1 PE=1 SV=1 - [ARGL1_HUMAN]	33.43	2.93	1	1	1	1	707047	273	33.1968	10.3452
DSC3	Desmocollin-3 OS=Homo sapiens GN=DSC3 PE=1 SV=3 - [DSC3_HUMAN]	33.19	1	1	1	1	1	836119	896	99.9063	6.1001
XAGE1	X antigen family member 1 OS=Homo sapiens GN=XAGE1A PE=1 SV=3 - [XAGE1_HUMAN]	32.8113	7.41	2	1	1	2	1.15927e+08	81	9.07188	9.5835
S100A	Protein S100-A11 OS=Homo sapiens GN=S100A11 PE=1 SV=2 - [S10AB_HUMAN]	32.47	8.57	1	1	1	1	594090	105	11.7328	7.12256
SRM P	Spermidine synthase (Fragment) OS=Homo sapiens GN=SRM PE=1 SV=1 - [K7EL89_HUMAN]	32.42	12.05	2	1	1	1	493900	83	9.31562	8.20654
TM9SF	Transmembrane 9 superfamily member (Fragment) OS=Homo sapiens GN=TM9SF3 PE=1 SV=8 - [Q5TB53_HUMAN]	32.21	3.95	2	1	1	1	662119	253	29.8617	5.8208
RPL5	60S ribosomal protein L5 OS=Homo sapiens GN=RPL5 PE=1 SV=1 - [R4GNJ2_HUMAN]	32.18	9.52	2	1	1	1	668430	63	7.87433	10.7261
IDH3B	Isocitrate dehydrogenase [NAD] subunit, mitochondrial OS=Homo sapiens GN=IDH3B PE=1 SV=1 - [A0A087X2E5_HUMAN]	32.02	4.26	3	1	1	1	816257	376	41.1932	8.08936
FARSB	Phenylalanine--tRNA ligase beta subunit OS=Homo sapiens GN=FARSB PE=1 SV=3 - [SYFB_HUMAN]	31.72	1.53	1	1	1	1	283304	589	66.0735	6.84424
TBC1D	KIAA0676 protein, isoform CRA_d OS=Homo sapiens GN=TBC1D9B PE=1 SV=1 - [G3V133_HUMAN]	31.61	1.71	2	1	1	1	2.03284e+07	409	45.188	4.88135
KLHL3	Kelch-like protein 34 OS=Homo sapiens GN=KLHL34 PE=2 SV=1 - [KLH34_HUMAN]	31.47	1.09	1	1	1	1	1.78643e+06	644	70.5679	5.60498
KLK7	Kallikrein-7 OS=Homo sapiens GN=KLK7 PE=1 SV=1 - [KLK7_HUMAN]	31.47	3.56	1	1	1	1	1.02093e+06	253	27.5068	8.47021
PSMA4	Proteasome subunit alpha type-4 (Fragment) OS=Homo sapiens GN=PSMA4 PE=1 SV=1 - [H0YKS0_HUMAN]	31.33	6.56	8	1	1	1	1.0829e+06	122	13.5898	8.41162
CDSN	Corneodesmosin OS=Homo sapiens GN=CDSN PE=1 SV=1 - [G8JLG2_HUMAN]	31.29	3.4	3	1	1	1	5.36937e+06	529	51.5753	8.44092
TF PE	Serotransferrin OS=Homo sapiens GN=TF PE=1 SV=3 - [TRFE_HUMAN]	31.28	1.58	1	1	1	1	491445	698	77.0136	7.12256
SLC16	Monocarboxylate transporter 1 OS=Homo sapiens GN=SLC16A1 PE=1 SV=3 - [MOT1_HUMAN]	31.25	4	1	1	1	1	2.57996e+06	500	53.9089	8.66064
HSPE1	10 kDa heat shock protein, mitochondrial OS=Homo sapiens GN=HSPE1 PE=1 SV=1 - [B8ZZL8_HUMAN]	31.19	13.86	3	1	1	1	890992	101	10.6828	9.5835
SART1	U4/U6.U5 tri-snRNP-associated protein 1 OS=Homo sapiens GN=SART1 PE=1 SV=1 - [SNUT1_HUMAN]	31.15	1.13	1	1	1	1		800	90.2003	6.12549
EIF3L	Eukaryotic translation initiation factor 3 subunit L OS=Homo sapiens GN=EIF3L PE=1 SV=1 - [B0QY90_HUMAN]	31.1	3.43	3	1	1	1	1.7888e+06	466	55.126	8.95361
BOP1	Ribosome biogenesis protein BOP1 (Fragment) OS=Homo sapiens GN=BOP1 PE=1 SV=1 - [A0A075B729_HUMAN]	31.1	2.76	2	1	1	1	1.90599e+06	217	24.9262	4.95752
IMPDH	Inosine-5'-monophosphate dehydrogenase 2 (Fragment) OS=Homo sapiens GN=IMPDH2 PE=1 SV=1 - [H0Y4R1_HUMAN]	31.05	2.34	2	1	1	1	1.40987e+06	470	51.0352	8.17725
DNAJB	DnaJ homolog subfamily B member 1 (Fragment) OS=Homo sapiens GN=DNAJB1 PE=1 SV=1 - [M0R1D6_HUMAN]	31.03	13.19	7	1	1	1		91	10.2889	8.19189
TFAM	Transcription factor A, mitochondrial (Fragment) OS=Homo sapiens GN=TFAM PE=1 SV=1 - [H7BYN3_HUMAN]	30.85	2.74	2	1	1	1		219	25.6606	9.65674
RPL36	60S ribosomal protein L36a OS=Homo sapiens GN=RPL36A PE=4 SV=2 - [H7BY91_HUMAN]	30.76	11.43	6	1	1	1	241305	70	8.23843	10.4038
ALPI	Intestinal-type alkaline phosphatase OS=Homo sapiens GN=ALPI PE=1 SV=2 - [PPBI_HUMAN]	30.62	2.08	1	1	1	1	5.46939e+07	528	56.7764	5.85889
CDC42	Serine/threonine-protein kinase MRCK alpha (Fragment) OS=Homo sapiens GN=CDC42BPA PE=1 SV=1 - [H0Y6V3_HUMAN]	30.4	1.24	1	1	1	1	1.53133e+07	728	81.6333	7.73779
RPS26	40S ribosomal protein S26 OS=Homo sapiens GN=RPS26 PE=1 SV=3 - [RS26_HUMAN]	30.33	7.83	2	1	1	1	1.65878e+06	115	13.0071	11.0044
DDT P	D-dopachrome decarboxylase (Fragment) OS=Homo sapiens GN=DDT PE=1 SV=1 - [H7C342_HUMAN]	30.29	22	3	1	1	1	786648	50	5.69602	8.73389
NDUFV	NADH dehydrogenase [ubiquinone] flavoprotein 2, mitochondrial OS=Homo sapiens GN=NDUFV2 PE=1 SV=2 - [NDUV2_HUMAN]	30.27	5.22	2	1	1	1		249	27.374	8.06006
H1F0	Histone H1.0 OS=Homo sapiens GN=H1F0 PE=1 SV=3 - [H10_HUMAN]	30.26	5.15	1	1	1	1	701633	194	20.8502	10.8433
JAKMI	Janus kinase and microtubule-interacting protein 2 OS=Homo sapiens GN=JAKMIP2 PE=1 SV=1 - [JKIP2_HUMAN]	30.0302	1.85	3	1	2	2		810	94.8755	6.16357
PTBP1	Polypyrimidine tract-binding protein 1 (Fragment) OS=Homo sapiens GN=PTBP1 PE=1 SV=1 - [A0A087WU68_HUMAN]	29.92	8.81	6	1	1	1	1.33415e+06	227	23.6201	7.89893
RPL28	60S ribosomal protein L28 OS=Homo sapiens GN=RPL28 PE=1 SV=3 - [RL28_HUMAN]	29.82	5.11	2	1	1	1	1.15582e+06	137	15.7377	12.0151
TIMM5	Mitochondrial import inner membrane translocase subunit TIM50 (Fragment) OS=Homo sapiens GN=TIMM50 PE=1 SV=1 - [M0QXC3_HUMAN]	29.82	15.32	8	1	1	1	711971	111	11.6318	6.53662
SHROO	Protein Shroom3 OS=Homo sapiens GN=SHROOM3 PE=1 SV=2 - [SHRM3_HUMAN]	29.57	0.45	1	1	1	1	1.38363e+07	1996	216.724	7.79639
LBR P	Lamin-B receptor (Fragment) OS=Homo sapiens GN=LBR PE=1 SV=1 - [C9JXK0_HUMAN]	29.49	5.16	2	1	1	1	534160	213	24.2696	9.86182
FLG P	Filaggrin OS=Homo sapiens GN=FLG PE=1 SV=3 - [FILA_HUMAN]	29.41	0.17	1	1	1	1	1.9846e+06	4061	434.922	9.24658
S100A	Protein S100-A9 OS=Homo sapiens GN=S100A9 PE=1 SV=1 - [S10A9_HUMAN]	29.39	11.4	1	1	1	1	3.45298e+06	114	13.2335	6.12549
RPS24	40S ribosomal protein S24 OS=Homo sapiens GN=RPS24 PE=1 SV=1 - [E7ETK0_HUMAN]	29.38	11.45	3	1	1	1	1.44853e+06	131	15.1873	10.8872
NAA50	N-alpha-acetyltransferase 50 OS=Homo sapiens GN=NAA50 PE=1 SV=1 - [A0A0D9SF32_HUMAN]	29.37	18.97	7	1	1	1	1.38535e+06	58	6.64049	9.12939
BCLAF	Bcl-2-associated transcription factor 1 (Fragment) OS=Homo sapiens GN=BCLAF1 PE=1 SV=1 - [H0YF00_HUMAN]	29.3	5.08	6	1	1	1		118	13.2287	10.1548
IGLV1	Immunoglobulin lambda variable 1-44 OS=Homo sapiens GN=IGLV1-44 PE=1 SV=2 - [LV144_HUMAN]	28.87	5.98	7	1	1	1	681828	117	12.1938	5.17334
NDUFS	NADH dehydrogenase [ubiquinone] iron-sulfur protein 2, mitochondrial OS=Homo sapiens GN=NDUFS2 PE=1 SV=2 - [NDUS2_HUMAN]	28.83	2.38	1	1	1	1	735650	463	52.5117	7.54736
IPO9	Importin-9 OS=Homo sapiens GN=IPO9 PE=1 SV=3 - [IPO9_HUMAN]	28.78	2.02	1	1	1	1	878804	1041	115.889	4.80518
DDX39	ATP-dependent RNA helicase DDX39A (Fragment) OS=Homo sapiens GN=DDX39A PE=1 SV=1 - [K7ENP6_HUMAN]	28.28	10.87	20	1	1	1	599547	92	10.2369	4.44971
RPL9	60S ribosomal protein L9 (Fragment) OS=Homo sapiens GN=RPL9 PE=1 SV=1 - [H0Y9R4_HUMAN]	28.15	10.99	4	1	1	1	4.52391e+06	91	10.1492	7.12256
PGAM5	Serine/threonine-protein phosphatase PGAM5, mitochondrial OS=Homo sapiens GN=PGAM5 PE=1 SV=2 - [PGAM5_HUMAN]	27.97	4.15	1	1	1	1	885639	289	31.9846	8.67529
ILF2	Interleukin enhancer-binding factor 2 (Fragment) OS=Homo sapiens GN=ILF2 PE=1 SV=1 - [X6R6Z1_HUMAN]	27.95	12.17	3	1	1	1	1.31232e+06	115	12.3746	5.17334
HNRNP	Heterogeneous nuclear ribonucleoproteins A2/B1 OS=Homo sapiens GN=HNRNPA2B1 PE=1 SV=2 - [ROA2_HUMAN]	27.88	4.25	1	1	1	1	1.56254e+06	353	37.4067	8.95361
ACAA1	3-ketoacyl-CoA thiolase, peroxisomal OS=Homo sapiens GN=ACAA1 PE=1 SV=1 - [C9JDE9_HUMAN]	27.8	1.57	1	1	1	1	6.88531e+06	383	40.244	8.85107
DNAJC	Mitochondrial import inner membrane translocase subunit TIM14 OS=Homo sapiens GN=DNAJC19 PE=1 SV=3 - [TIM14_HUMAN]	27.73	12.07	1	1	1	1	3.02072e+06	116	12.4907	10.0962
RPS20	40S ribosomal protein S20 OS=Homo sapiens GN=RPS20 PE=1 SV=1 - [G3XAN0_HUMAN]	27.7	20.31	2	1	1	1	5.69207e+06	64	7.24285	8.92432
AGPAT	1-acyl-sn-glycerol-3-phosphate acyltransferase alpha OS=Homo sapiens GN=AGPAT1 PE=1 SV=2 - [PLCA_HUMAN]	27.59	3.53	1	1	1	1	17550063	283	31.6957	9.37842
H2AFV	Histone H2A OS=Homo sapiens GN=H2AFV PE=3 SV=1 - [C9J386_HUMAN]	27.52	9.21	19	1	1	1	6.6614e+06	76	8.00743	10.3452
EFTUD	116 kDa U5 small nuclear ribonucleoprotein component (Fragment) OS=Homo sapiens GN=EFTUD2 PE=1 SV=1 - [K7EJ74_HUMAN]	27.43	9.7	3	1	1	1	904285	134	14.9106	7.50342
MCM4	DNA replication licensing factor MCM4 (Fragment) OS=Homo sapiens GN=MCM4 PE=1 SV=8 - [E5RG31_HUMAN]	27.38	3.24	2	1	1	1	332492	278	31.6136	8.60205
IGKV3	Immunoglobulin kappa variable 3-20 OS=Homo sapiens GN=IGKV3D-20 PE=3 SV=1 - [KVD20_HUMAN]	26.75	6.03	2	1	1	1	738494	116	12.5072	4.58936
GCN1	eIF-2-alpha kinase activator GCN1 OS=Homo sapiens GN=GCN1 PE=1 SV=6 - [GCN1_HUMAN]	26.61	0.37	1	1	1	1	345843	2671	292.572	7.47412
IRS4	Insulin receptor substrate 4 OS=Homo sapiens GN=IRS4 PE=1 SV=1 - [IRS4_HUMAN]	26.44	0.56	1	1	1	1	533555	1257	133.685	8.44092
CBLC	E3 ubiquitin-protein ligase CBL-C OS=Homo sapiens GN=CBLC PE=1 SV=3 - [CBLC_HUMAN]	26.25	1.69	1	1	1	1	1.00399e+06	474	52.4224	7.69385
PGAM2	Phosphoglycerate mutase 2 OS=Homo sapiens GN=PGAM2 PE=1 SV=3 - [PGAM2_HUMAN]	26.13	4.35	2	1	1	1	679481	253	28.7478	8.88037
PPP5C	Serine/threonine-protein phosphatase OS=Homo sapiens GN=PPP5C PE=1 SV=1 - [A8MU39_HUMAN]	26.06	2.96	3	1	1	1	203345	371	42.3669	6.3667
GRN P	Granulins (Fragment) OS=Homo sapiens GN=GRN PE=1 SV=1 - [K7EKL3_HUMAN]	25.78	3.87	3	1	1	1	1.30865e+06	388	41.3201	6.52197
TBC1D	TBC1 domain family member 2B OS=Homo sapiens GN=TBC1D2B PE=1 SV=2 - [TBD2B_HUMAN]	25.35	0.73	1	1	1	1	1.41321e+06	963	109.812	6.16357
BFSP1	Filensin OS=Homo sapiens GN=BFSP1 PE=1 SV=3 - [BFSP1_HUMAN]	24.77	1.05	1	1	1	1	1.37753e+06	665	74.4992	5.13525
UQCRF	Cytochrome b-c1 complex subunit Rieske, mitochondrial OS=Homo sapiens GN=UQCRFS1 PE=1 SV=2 - [UCRI_HUMAN]	24.56	2.55	2	1	1	1	536376	274	29.6494	8.32373
EPB41	Protein 4.1 (Fragment) OS=Homo sapiens GN=EPB41 PE=1 SV=1 - [A0A1B0GWG0_HUMAN]	23.62	1.86	3	1	1	1	1.21729e+09	483	54.9556	8.90967
SMIM1	Small integral membrane protein 14 OS=Homo sapiens GN=SMIM14 PE=1 SV=1 - [D6RGZ0_HUMAN]	21.66	12.96	6	1	1	1	2.85289e+06	54	6.08168	5.14795
SEPT8	Septin-8 (Fragment) OS=Homo sapiens GN=SEPT8 PE=1 SV=1 - [C9JV02_HUMAN]	20.34	6.92	19	1	1	1	852057	130	15.0357	5.50342
MKRN3	Probable E3 ubiquitin-protein ligase makorin-3 OS=Homo sapiens GN=MKRN3 PE=1 SV=1 - [MKRN3_HUMAN]	0	1.78	1	1	1	1	785468	507	55.6087	5.73193
OSTM1	Osteopetrosis-associated transmembrane protein 1 OS=Homo sapiens GN=OSTM1 PE=1 SV=1 - [OSTM1_HUMAN]	0	1.8	1	1	1	1	3.32804e+06	334	37.2326	6.01123
EMILI	EMILIN-1 (Fragment) OS=Homo sapiens GN=EMILIN1 PE=1 SV=1 - [A0A0A0MT20_HUMAN]	0	2.31	1	1	1	1	4.11138e+06	347	35.8852	4.83057
PYGB	Alpha-1,4 glucan phosphorylase (Fragment) OS=Homo sapiens GN=PYGB PE=1 SV=1 - [H0Y4Z6_HUMAN]	0	3.27	5	1	1	1	818072	245	27.5377	6.354
TPM3	Tropomyosin alpha-3 chain OS=Homo sapiens GN=TPM3 PE=1 SV=1 - [A0A087WWU8_HUMAN]	393.722	49.78	7	0	15	16	9.10297e+06	227	26.4044	4.77979
